# Supplementary material for: An extracellular vesicle targeting ligand that binds to Arc proteins and facilitates Arc transport in vivo
Source: eLife. 2023 Jun 16;12:e82874. doi: 10.7554/eLife.82874 (PMC10289811; doi:10.7554/eLife.82874)
Supplement: Figure 1—source data 1. [file elife-82874-fig1-data1.zip]

Archive with 32 entries (29 files):
- Fig 1 Source Data/
- __MACOSX/._Fig 1 Source Data
- Fig 1 Source Data/Fig 1 Full Raw Data/
- __MACOSX/Fig 1 Source Data/._Fig 1 Full Raw Data
- Fig 1 Source Data/Fig 1 Labelled Raw Data/
- __MACOSX/Fig 1 Source Data/._Fig 1 Labelled Raw Data
- Fig 1 Source Data/Fig 1 Full Raw Data/Fig 1c-IB-beta-Actin Labelled.pdf
- __MACOSX/Fig 1 Source Data/Fig 1 Full Raw Data/._Fig 1c-IB-beta-Actin Labelled.pdf
- Fig 1 Source Data/Fig 1 Full Raw Data/Fig 1c-IB-beta-Actin.pdf
- __MACOSX/Fig 1 Source Data/Fig 1 Full Raw Data/._Fig 1c-IB-beta-Actin.pdf
- Fig 1 Source Data/Fig 1 Full Raw Data/Fig 1c-IB-beta-Actin.psd
- __MACOSX/Fig 1 Source Data/Fig 1 Full Raw Data/._Fig 1c-IB-beta-Actin.psd
- Fig 1 Source Data/Fig 1 Full Raw Data/Fig 1c-IB-V5.pdf
- __MACOSX/Fig 1 Source Data/Fig 1 Full Raw Data/._Fig 1c-IB-V5.pdf
- Fig 1 Source Data/Fig 1 Full Raw Data/Fig 1c-IB-V5.psd
- __MACOSX/Fig 1 Source Data/Fig 1 Full Raw Data/._Fig 1c-IB-V5.psd
- Fig 1 Source Data/Fig 1 Full Raw Data/Fig 1c-IB-wg.pdf
- __MACOSX/Fig 1 Source Data/Fig 1 Full Raw Data/._Fig 1c-IB-wg.pdf
- Fig 1 Source Data/Fig 1 Full Raw Data/Fig 1c-IB-wg.psd
- __MACOSX/Fig 1 Source Data/Fig 1 Full Raw Data/._Fig 1c-IB-wg.psd
- Fig 1 Source Data/Fig 1 Labelled Raw Data/Fig 1c-IB-beta-Actin Labelled.pdf
- __MACOSX/Fig 1 Source Data/Fig 1 Labelled Raw Data/._Fig 1c-IB-beta-Actin Labelled.pdf
- Fig 1 Source Data/Fig 1 Labelled Raw Data/Fig 1c-IB-beta-Actin Labelled.png
- __MACOSX/Fig 1 Source Data/Fig 1 Labelled Raw Data/._Fig 1c-IB-beta-Actin Labelled.png
- Fig 1 Source Data/Fig 1 Labelled Raw Data/Fig 1c-IB-V5 Labelled.pdf
- __MACOSX/Fig 1 Source Data/Fig 1 Labelled Raw Data/._Fig 1c-IB-V5 Labelled.pdf
- Fig 1 Source Data/Fig 1 Labelled Raw Data/Fig 1c-IB-V5 Labelled.png
- __MACOSX/Fig 1 Source Data/Fig 1 Labelled Raw Data/._Fig 1c-IB-V5 Labelled.png
- Fig 1 Source Data/Fig 1 Labelled Raw Data/Fig 1c-IB-wg Labelled.pdf
- __MACOSX/Fig 1 Source Data/Fig 1 Labelled Raw Data/._Fig 1c-IB-wg Labelled.pdf
- Fig 1 Source Data/Fig 1 Labelled Raw Data/Fig 1c-IB-wg Labelled.png
- __MACOSX/Fig 1 Source Data/Fig 1 Labelled Raw Data/._Fig 1c-IB-wg Labelled.png
