# Supplementary material for: An extracellular vesicle targeting ligand that binds to Arc proteins and facilitates Arc transport in vivo
Source: eLife. 2023 Jun 16;12:e82874. doi: 10.7554/eLife.82874 (PMC10289811; doi:10.7554/eLife.82874)
Supplement: Figure 1—figure supplement 1—source data 1. [file elife-82874-fig1-figsupp1-data1.zip]

Archive with 38 entries (35 files):
- Fig 1-supp 1 Source Data/
- __MACOSX/._Fig 1-supp 1 Source Data
- Fig 1-supp 1 Source Data/Supp Fig 1 Full Raw Data/
- __MACOSX/Fig 1-supp 1 Source Data/._Supp Fig 1 Full Raw Data
- Fig 1-supp 1 Source Data/Supp Fig 1a Labelled Raw Data/
- __MACOSX/Fig 1-supp 1 Source Data/._Supp Fig 1a Labelled Raw Data
- Fig 1-supp 1 Source Data/Supp Fig 1 Full Raw Data/Supp Fig 1a-IB-beta-Tub Raw Data.pdf
- __MACOSX/Fig 1-supp 1 Source Data/Supp Fig 1 Full Raw Data/._Supp Fig 1a-IB-beta-Tub Raw Data.pdf
- Fig 1-supp 1 Source Data/Supp Fig 1 Full Raw Data/Supp Fig 1a-IB-beta-Tub Raw Data.psd
- __MACOSX/Fig 1-supp 1 Source Data/Supp Fig 1 Full Raw Data/._Supp Fig 1a-IB-beta-Tub Raw Data.psd
- Fig 1-supp 1 Source Data/Supp Fig 1 Full Raw Data/Supp Fig 1a-IB-sas-PAPC Raw Data.pdf
- __MACOSX/Fig 1-supp 1 Source Data/Supp Fig 1 Full Raw Data/._Supp Fig 1a-IB-sas-PAPC Raw Data.pdf
- Fig 1-supp 1 Source Data/Supp Fig 1 Full Raw Data/Supp Fig 1a-IB-sas-PAPC Raw Data.psd
- __MACOSX/Fig 1-supp 1 Source Data/Supp Fig 1 Full Raw Data/._Supp Fig 1a-IB-sas-PAPC Raw Data.psd
- Fig 1-supp 1 Source Data/Supp Fig 1 Full Raw Data/Supp Fig 1a-IB-sas-PBPD.pdf
- __MACOSX/Fig 1-supp 1 Source Data/Supp Fig 1 Full Raw Data/._Supp Fig 1a-IB-sas-PBPD.pdf
- Fig 1-supp 1 Source Data/Supp Fig 1 Full Raw Data/Supp Fig 1a-IB-sas-PBPD.psd
- __MACOSX/Fig 1-supp 1 Source Data/Supp Fig 1 Full Raw Data/._Supp Fig 1a-IB-sas-PBPD.psd
- Fig 1-supp 1 Source Data/Supp Fig 1 Full Raw Data/Supp Fig 1e-1 IB-V5 Raw data.pdf
- __MACOSX/Fig 1-supp 1 Source Data/Supp Fig 1 Full Raw Data/._Supp Fig 1e-1 IB-V5 Raw data.pdf
- Fig 1-supp 1 Source Data/Supp Fig 1 Full Raw Data/Supp Fig 1e-1 IB-V5 Raw data.psd
- __MACOSX/Fig 1-supp 1 Source Data/Supp Fig 1 Full Raw Data/._Supp Fig 1e-1 IB-V5 Raw data.psd
- Fig 1-supp 1 Source Data/Supp Fig 1 Full Raw Data/Supp Fig 1e-2 IB-wg Raw data.pdf
- __MACOSX/Fig 1-supp 1 Source Data/Supp Fig 1 Full Raw Data/._Supp Fig 1e-2 IB-wg Raw data.pdf
- Fig 1-supp 1 Source Data/Supp Fig 1 Full Raw Data/Supp Fig 1e-2 IB-wg Raw data.psd
- __MACOSX/Fig 1-supp 1 Source Data/Supp Fig 1 Full Raw Data/._Supp Fig 1e-2 IB-wg Raw data.psd
- Fig 1-supp 1 Source Data/Supp Fig 1a Labelled Raw Data/Supp Fig 1a-IB-beta-Tubulin Labelled Raw Data.pdf
- __MACOSX/Fig 1-supp 1 Source Data/Supp Fig 1a Labelled Raw Data/._Supp Fig 1a-IB-beta-Tubulin Labelled Raw Data.pdf
- Fig 1-supp 1 Source Data/Supp Fig 1a Labelled Raw Data/Supp Fig 1a-IB-beta-Tubulin Labelled Raw Data.png
- __MACOSX/Fig 1-supp 1 Source Data/Supp Fig 1a Labelled Raw Data/._Supp Fig 1a-IB-beta-Tubulin Labelled Raw Data.png
- Fig 1-supp 1 Source Data/Supp Fig 1a Labelled Raw Data/Supp Fig 1a-IB-sas-PA,PC & PB,PD Labelled Raw Data.pdf
- __MACOSX/Fig 1-supp 1 Source Data/Supp Fig 1a Labelled Raw Data/._Supp Fig 1a-IB-sas-PA,PC & PB,PD Labelled Raw Data.pdf
- Fig 1-supp 1 Source Data/Supp Fig 1a Labelled Raw Data/Supp Fig 1a-IB-sas-PA,PC & PB,PD Labelled Raw Data.png
- __MACOSX/Fig 1-supp 1 Source Data/Supp Fig 1a Labelled Raw Data/._Supp Fig 1a-IB-sas-PA,PC & PB,PD Labelled Raw Data.png
- Fig 1-supp 1 Source Data/Supp Fig 1a Labelled Raw Data/Supp Fig 1e-IB-V5 & wg Labelled Raw Data.pdf
- __MACOSX/Fig 1-supp 1 Source Data/Supp Fig 1a Labelled Raw Data/._Supp Fig 1e-IB-V5 & wg Labelled Raw Data.pdf
- Fig 1-supp 1 Source Data/Supp Fig 1a Labelled Raw Data/Supp Fig 1e-IB-V5 & wg Labelled Raw Data.png
- __MACOSX/Fig 1-supp 1 Source Data/Supp Fig 1a Labelled Raw Data/._Supp Fig 1e-IB-V5 & wg Labelled Raw Data.png
