# Supplementary material for: An extracellular vesicle targeting ligand that binds to Arc proteins and facilitates Arc transport in vivo
Source: eLife. 2023 Jun 16;12:e82874. doi: 10.7554/eLife.82874 (PMC10289811; doi:10.7554/eLife.82874)
Supplement: Figure 2—source data 1. [file elife-82874-fig2-data1.zip]

Archive with 6 entries (5 files):
- Fig 2 Source Data/
- __MACOSX/._Fig 2 Source Data
- Fig 2 Source Data/Fig 2e NTA Raw Data.xlsx
- __MACOSX/Fig 2 Source Data/._Fig 2e NTA Raw Data.xlsx
- Fig 2 Source Data/Fig 2e Plot.svg
- __MACOSX/Fig 2 Source Data/._Fig 2e Plot.svg
