# Supplementary material for: An extracellular vesicle targeting ligand that binds to Arc proteins and facilitates Arc transport in vivo
Source: eLife. 2023 Jun 16;12:e82874. doi: 10.7554/eLife.82874 (PMC10289811; doi:10.7554/eLife.82874)
Supplement: Figure 3—source data 1. [file elife-82874-fig3-data1.zip]

Archive with 24 entries (21 files):
- Fig 3-Source Data/
- __MACOSX/._Fig 3-Source Data
- Fig 3-Source Data/Full Raw Data/
- __MACOSX/Fig 3-Source Data/._Full Raw Data
- Fig 3-Source Data/Labelled Raw Data/
- __MACOSX/Fig 3-Source Data/._Labelled Raw Data
- Fig 3-Source Data/Full Raw Data/Fig 3G anti-Tub Raw Data.pdf
- __MACOSX/Fig 3-Source Data/Full Raw Data/._Fig 3G anti-Tub Raw Data.pdf
- Fig 3-Source Data/Full Raw Data/Fig 3G anti-Tub Raw Data.psd
- __MACOSX/Fig 3-Source Data/Full Raw Data/._Fig 3G anti-Tub Raw Data.psd
- Fig 3-Source Data/Full Raw Data/Fig 3G anti-V5 Raw data.pdf
- __MACOSX/Fig 3-Source Data/Full Raw Data/._Fig 3G anti-V5 Raw data.pdf
- Fig 3-Source Data/Full Raw Data/Fig 3G anti-V5 Raw data.psd
- __MACOSX/Fig 3-Source Data/Full Raw Data/._Fig 3G anti-V5 Raw data.psd
- Fig 3-Source Data/Full Raw Data/Figure 3H densitometry.xlsx
- __MACOSX/Fig 3-Source Data/Full Raw Data/._Figure 3H densitometry.xlsx
- Fig 3-Source Data/Labelled Raw Data/Fig 3F IB-beta Tubulin Labelled.pdf
- __MACOSX/Fig 3-Source Data/Labelled Raw Data/._Fig 3F IB-beta Tubulin Labelled.pdf
- Fig 3-Source Data/Labelled Raw Data/Fig 3F IB-beta Tubulin Labelled.png
- __MACOSX/Fig 3-Source Data/Labelled Raw Data/._Fig 3F IB-beta Tubulin Labelled.png
- Fig 3-Source Data/Labelled Raw Data/Fig 3F IB-V5 Labelled.pdf
- __MACOSX/Fig 3-Source Data/Labelled Raw Data/._Fig 3F IB-V5 Labelled.pdf
- Fig 3-Source Data/Labelled Raw Data/Fig 3F IB-V5 Labelled.png
- __MACOSX/Fig 3-Source Data/Labelled Raw Data/._Fig 3F IB-V5 Labelled.png
