# Supplementary material for: An extracellular vesicle targeting ligand that binds to Arc proteins and facilitates Arc transport in vivo
Source: eLife. 2023 Jun 16;12:e82874. doi: 10.7554/eLife.82874 (PMC10289811; doi:10.7554/eLife.82874)
Supplement: Figure 4—source data 1. [file elife-82874-fig4-data1.zip]

Archive with 10 entries (9 files):
- Fig 4C Labelled Raw Data/
- __MACOSX/._Fig 4C Labelled Raw Data
- Fig 4C Labelled Raw Data/Fig 4C dArc1-Myc Labelled.pdf
- __MACOSX/Fig 4C Labelled Raw Data/._Fig 4C dArc1-Myc Labelled.pdf
- Fig 4C Labelled Raw Data/Fig 4C dArc1-Myc Labelled.png
- __MACOSX/Fig 4C Labelled Raw Data/._Fig 4C dArc1-Myc Labelled.png
- Fig 4C Labelled Raw Data/Fig 4C rArc-Myc Labelled.pdf
- __MACOSX/Fig 4C Labelled Raw Data/._Fig 4C rArc-Myc Labelled.pdf
- Fig 4C Labelled Raw Data/Fig 4C rArc-Myc Labelled.png
- __MACOSX/Fig 4C Labelled Raw Data/._Fig 4C rArc-Myc Labelled.png
