# Supplementary material for: An extracellular vesicle targeting ligand that binds to Arc proteins and facilitates Arc transport in vivo
Source: eLife. 2023 Jun 16;12:e82874. doi: 10.7554/eLife.82874 (PMC10289811; doi:10.7554/eLife.82874)
Supplement: Figure 4—source data 2. [file elife-82874-fig4-data2.zip]

Archive with 16 entries (16 files):
- Fig 4C #8 IP IB-Myc Raw data.pdf
- __MACOSX/._Fig 4C #8 IP IB-Myc Raw data.pdf
- Fig 4C #7 Input IB-Myc Raw data.pdf
- __MACOSX/._Fig 4C #7 Input IB-Myc Raw data.pdf
- Fig 4C #6 IP IB-V5 Raw data.pdf
- __MACOSX/._Fig 4C #6 IP IB-V5 Raw data.pdf
- Fig 4C #5 Input IB-V5 Raw data.pdf
- __MACOSX/._Fig 4C #5 Input IB-V5 Raw data.pdf
- Fig 4C #4 IP IB-Myc Raw data.pdf
- __MACOSX/._Fig 4C #4 IP IB-Myc Raw data.pdf
- Fig 4C #3 Input IB-Myc Raw data.pdf
- __MACOSX/._Fig 4C #3 Input IB-Myc Raw data.pdf
- Fig 4C #2 IP IB-V5 Raw data.pdf
- __MACOSX/._Fig 4C #2 IP IB-V5 Raw data.pdf
- Fig 4C #1 Input IB-V5 Raw data.pdf
- __MACOSX/._Fig 4C #1 Input IB-V5 Raw data.pdf
