# Supplementary material for: An extracellular vesicle targeting ligand that binds to Arc proteins and facilitates Arc transport in vivo
Source: eLife. 2023 Jun 16;12:e82874. doi: 10.7554/eLife.82874 (PMC10289811; doi:10.7554/eLife.82874)
Supplement: Figure 4—source data 3. [file elife-82874-fig4-data3.zip]

Archive with 18 entries (16 files):
- Fig 4D Full Raw Data/
- __MACOSX/._Fig 4D Full Raw Data
- Fig 4D Full Raw Data/Fig 4D1-IB-GST.pdf
- __MACOSX/Fig 4D Full Raw Data/._Fig 4D1-IB-GST.pdf
- Fig 4D Full Raw Data/Fig 4D1-IB-GST.psd
- __MACOSX/Fig 4D Full Raw Data/._Fig 4D1-IB-GST.psd
- Fig 4D Full Raw Data/Fig 4D2-IB-GST .pdf
- __MACOSX/Fig 4D Full Raw Data/._Fig 4D2-IB-GST .pdf
- Fig 4D Full Raw Data/Fig 4D2-IB-GST .psd
- __MACOSX/Fig 4D Full Raw Data/._Fig 4D2-IB-GST .psd
- Fig 4D Labelled Raw Data/
- __MACOSX/._Fig 4D Labelled Raw Data
- Fig 4D Labelled Raw Data/Fig 4D-IB-anti GST Labelled.pdf
- __MACOSX/Fig 4D Labelled Raw Data/._Fig 4D-IB-anti GST Labelled.pdf
- Fig 4D Labelled Raw Data/Fig 4D-IB-anti GST Labelled.png
- __MACOSX/Fig 4D Labelled Raw Data/._Fig 4D-IB-anti GST Labelled.png
- Fig 4D Labelled Raw Data/Fig 4D1-IB-GST.pdf
- __MACOSX/Fig 4D Labelled Raw Data/._Fig 4D1-IB-GST.pdf
