# Supplementary material for: An extracellular vesicle targeting ligand that binds to Arc proteins and facilitates Arc transport in vivo
Source: eLife. 2023 Jun 16;12:e82874. doi: 10.7554/eLife.82874 (PMC10289811; doi:10.7554/eLife.82874)
Supplement: Supplementary file 1. [file elife-82874-supp1.xlsx]

## Sheet: File Description
Tab 1	Raw MaxQuant file output
Tab 2	Peptide count and LFQ values

## Sheet: Tab 1_Raw MaxQuant File
Protein IDs	Protein names	Gene names	Fasta headers	Peptides	Razor + unique peptides	Unique peptides	Peptides_negCntrl	Peptides_SAS IP	Razor + unique peptides_negCntrl	Razor + unique peptides_SAS IP	Unique peptides_negCntrl	Unique peptides_SAS IP	Sequence coverage [%]	Unique + razor sequence coverage [%]	Unique sequence coverage [%]	Mol. weight [kDa]	Sequence length	Sequence lengths	Q-value	Score	Identification type_negCntrl	Identification type_SAS IP	Sequence coverage_negCntrl [%]	Sequence coverage_SAS IP	Intensity	Intensity_negCntrl	Intensity_SAS IP	iBAQ	iBAQ_negCntrl	iBAQ_SAS IP	LFQ intensity_negCntrl	LFQ intensity_SAS IP	MS/MS count_negCntrl	MS/MS count_SAS IP	MS/MS count	Only identified by site	Reverse	Potential contaminant	id	Peptide IDs	Peptide is razor	Mod. peptide IDs	Evidence IDs	MS/MS IDs	Best MS/MS	Oxidation (M) site IDs	Oxidation (M) site positions
P48375	12 kDa FK506-binding protein	FK506-bp2	12 kDa FK506-binding protein	4	4	4	4	0	4	0	4	0	52.8	52.8	52.8	11.666	108	108	0	48.025	By MS/MS		52.8	0	70934000	70162000	0	14187000	14032000	0	70162000	0	7	0	7				578	2148;2166;2979;5529	True;True;True;True	2198;2216;3049;5672	4219;4220;4221;4251;5680;10633;10634	3613;3614;3644;4950;4951;9205;9206	3614;3644;4950;9205
A0A0B4KEH0;P29310;P29310-3	14-3-3 protein zeta	14-3-3zeta	14-3-3zeta, isoform K; 14-3-3 protein zeta; Isoform C of 14-3-3 protein zeta	9	8	1	9	4	8	4	1	1	52.8	48.8	7.7	28.227	248	248;248;248	0	64.545	By MS/MS	By MS/MS	52.8	22.2	171450000	162340000	3285200	12246000	11596000	234660	164940000	26374000	12	2	18				33	961;1030;2786;3823;3920;4639;4682;5288;5754	True;False;True;True;True;True;True;True;True	983;1053;2850;3932;4030;4762;4806;5425;5899	1865;2000;5353;7299;7300;7301;7493;7494;8902;8903;8904;8987;8988;8989;10160;11039;11040;11041	1621;1732;4654;4655;6321;6322;6323;6486;6487;6488;7705;7706;7707;7782;7783;7784;8804;9547;9548;9549;9550	1621;1732;4654;6322;6488;7705;7782;8804;9550
Q9V3U6		26-29-p	26-29kD-proteinase	13	13	13	13	3	13	3	13	3	30.2	30.2	30.2	62.129	549	549	0	96.424	By MS/MS	By MS/MS	30.2	7.1	155840000	153830000	1666100	5994000	5916500	64080	153830000	15629000	16	1	17				788	786;2211;2735;2803;3286;3328;3708;4555;4571;4810;5099;5618;5751	True;True;True;True;True;True;True;True;True;True;True;True;True	802;2261;2799;2867;3361;3403;3813;4677;4693;4939;5233;5762;5896	1537;4334;5260;5379;5380;5381;6281;6355;7064;8725;8757;8758;9244;9806;9807;9808;10801;11035;11036	1349;3720;4556;4678;5461;5530;6144;7560;7587;7991;7992;8489;8490;8491;9339;9543;9544	1349;3720;4556;4678;5461;5530;6144;7560;7587;7991;8490;9339;9544
O18413;Q9VA54	26S protease regulatory subunit 8	Rpt6;Rpt6R	26S protease regulatory subunit 8; Regulatory particle triple-A ATPase 6-related	5	4	4	5	0	4	0	4	0	14.3	11.4	11.4	45.857	405	405;399	0	28.928	By MS/MS		14.3	0	6603500	6603500	0	275140	275140	0	6603500	0	4	0	4				478	1491;2138;2354;2364;5400	True;False;True;True;True	1525;2186;2405;2415;5543	2880;4176;4591;4592;4610;10381	2485;3577;3955;3956;3975;8995	2485;3577;3956;3975;8995
Q9V3H2	26S proteasome non-ATPase regulatory subunit 14	Rpn11	26S proteasome non-ATPase regulatory subunit 14	4	4	4	4	2	4	2	4	2	14	14	14	34.4	308	308	0	26.832	By MS/MS	By MS/MS	14	7.1	18643000	16033000	426200	1694800	1457500	38746	20789000	10753000	6	1	7				784	515;2997;3578;5558	True;True;True;True	522;3067;3681;5701	957;958;959;5708;6851;6852;6853;10678	852;853;854;4975;4976;5961;9245	853;4975;5961;9245
Q9V3G7	26S proteasome non-ATPase regulatory subunit 6	Rpn7	26S proteasome non-ATPase regulatory subunit 6	5	5	5	5	1	5	1	5	1	15.9	15.9	15.9	45.38	389	389	0	61.001	By MS/MS	By matching	15.9	3.1	29542000	28872000	340880	1342800	1312400	15494	28872000	0	5	0	6				783	1374;3723;3766;3870;5241	True;True;True;True;True	1405;3828;3872;3980;5377	2659;7096;7183;7184;7396;7397;7398;10080	2298;6167;6230;6400;6401;8734	2298;6167;6230;6400;8734
Q9V436		Rpn12	26S proteasome regulatory complex subunit p30	2	2	2	2	0	2	0	2	0	9.5	9.5	9.5	30.225	264	264	0	13.184	By MS/MS		9.5	0	1887500	1887500	0	125830	125830	0	1887500	0	2	0	2				799	359;1324	True;True	364;1353	645;2556	565;2219	565;2219
Q7KMP8		Rpn9	26S proteasome regulatory complex subunit p39A	2	2	2	2	0	2	0	2	0	8.1	8.1	8.1	43.766	382	382	0	12.344	By MS/MS		8.1	0	2235000	2235000	0	111750	111750	0	2235000	0	2	0	2				679	243;4498	True;True	244;4620	454;8601	392;7458	392;7458
Q9V405		Rpt3	26S proteasome regulatory complex subunit p48A	3	3	3	3	0	3	0	3	0	13.1	13.1	13.1	46.998	413	413	0	31.182	By MS/MS		13.1	0	2083500	2083500	0	83340	83340	0	2083500	0	3	0	3				795	730;2585;3913	True;True;True	746;2642;4023	1415;4991;7480	1246;4310;6473	1246;4310;6473
Q7KMQ0		Rpt1	26S proteasome regulatory complex subunit p48B	7	7	7	7	3	7	3	7	3	19.2	19.2	19.2	48.541	433	433	0	45.4	By MS/MS	By matching	19.2	6.7	23047000	22118000	929480	823120	789930	33196	17841000	12996000	8	0	8				680	1730;1739;2432;4001;4380;4416;4644	True;True;True;True;True;True;True	1771;1780;2484;4112;4499;4535;4767	3333;3346;4710;4711;7644;8380;8381;8436;8437;8909	2871;2882;4064;6614;6615;7261;7315;7712	2871;2882;4064;6614;7261;7315;7712
Q9V3V6		Rpt5	26S proteasome regulatory complex subunit p50	5	5	4	5	0	5	0	4	0	15.9	15.9	13.1	47.806	428	428	0	36.077	By MS/MS		15.9	0	11742000	11742000	0	434880	434880	0	11742000	0	5	0	5				789	1036;2138;3540;3933;4601	True;True;True;True;True	1060;2186;3636;4043;4723	2011;4176;6756;7512;8817	1739;3577;5880;6507;7634	1739;3577;5880;6507;7634
Q9VW54		Rpn1	26S proteasome regulatory complex subunit p97	2	2	2	2	0	2	0	2	0	2.5	2.5	2.5	102.28	919	919	0	13.362	By MS/MS		2.5	0	3201300	3201300	0	65334	65334	0	3201300	0	2	0	2				1038	550;5433	True;True	560;5576	1039;10453	919;9054	919;9054
P54397	39 kDa FK506-binding nuclear protein	FK506-bp1	39 kDa FK506-binding nuclear protein	2	2	2	2	0	2	0	2	0	5.6	5.6	5.6	39.343	357	357	0	11.246	By MS/MS		5.6	0	2442000	2442000	0	152630	152630	0	2442000	0	2	0	2				591	2167;3967	True;True	2217;4077	4252;7587	3645;6564	3645;6564
O18404;D5A7S2	3-hydroxyacyl-CoA dehydrogenase type-2	scu	3-hydroxyacyl-CoA dehydrogenase type-2; MIP20743p	5	5	5	5	0	5	0	5	0	32.5	32.5	32.5	26.905	255	255;126	0	36.817	By MS/MS		32.5	0	18121000	18121000	0	1393900	1393900	0	18121000	0	5	0	5				477	70;2135;2320;3978;5555	True;True;True;True;True	71;2183;2371;4089;5698	133;4167;4536;7605;10674	121;3568;3909;6580;9242	121;3568;3909;6580;9242	142	199
Q0E9B6;A1Z8U9	40S ribosomal protein S11	RpS11	40S ribosomal protein S11; Ribosomal protein S11, isoform B	2	2	2	2	1	2	1	2	1	18.1	18.1	18.1	18.105	155	155;154	0	13.861	By MS/MS	By MS/MS	18.1	6.5	13174000	12576000	598200	1463800	1397300	66467	12576000	0	3	1	4				614	1079;1147	True;True	1104;1172	2097;2222;2223	1801;1802;1909;1910	1802;1910
P80455	40S ribosomal protein S12	RpS12	40S ribosomal protein S12	2	2	2	2	1	2	1	2	1	15.8	15.8	15.8	15.168	139	139	0	18.363	By MS/MS	By matching	15.8	9.4	39727000	38831000	291760	5675300	5547300	41680	0	2737000	3	0	3				600	798;2937	True;True	814;3005	1554;1555;1556;5612	1364;1365;4890	1365;4890
P17704	40S ribosomal protein S17	RpS17	40S ribosomal protein S17	2	2	2	2	1	2	1	2	1	21.4	21.4	21.4	15.285	131	131	0	17.901	By MS/MS	By matching	21.4	10.7	30136000	27923000	1135600	5022700	4653800	189270	27923000	0	3	0	4				530	1968;2310	True;True	2012;2361	3817;3818;3819;4514	3276;3277;3889;3890	3276;3890
P41094	40S ribosomal protein S18	RpS18	40S ribosomal protein S18	6	6	6	6	1	6	1	6	1	34.9	34.9	34.9	17.611	152	152	0	39.521	By MS/MS	By matching	34.9	7.9	29999000	29743000	255590	3333200	3304800	28399	29743000	0	5	0	5				565	177;4151;5245;5409;5577;5837	True;True;True;True;True;True	178;4264;5381;5552;5720;5984	336;7939;10091;10396;10709;10710;11207	290;6868;8743;9007;9275;9695	290;6868;8743;9007;9275;9695
P55828	40S ribosomal protein S20	RpS20	40S ribosomal protein S20	3	3	3	3	0	3	0	3	0	28.3	28.3	28.3	13.488	120	120	0	17.196	By MS/MS		28.3	0	3084200	3084200	0	514030	514030	0	3084200	0	3	0	3				594	854;896;2422	True;True;True	870;914;2474	1674;1750;4694	1458;1515;4049	1458;1515;4049
M9PEA6;O76927-2;O76927	40S ribosomal protein S21	RpS21	40S ribosomal protein S21; Isoform E of 40S ribosomal protein S21; 40S ribosomal protein S21	3	3	3	3	0	3	0	3	0	42.2	42.2	42.2	9.1672	83	83;81;83	0	18.597	By MS/MS		42.2	0	21645000	21645000	0	5411300	5411300	0	21645000	0	4	0	4				434	3460;3482;5085	True;True;True	3542;3569;5219	6600;6601;6663;9783	5747;5748;5797;8465	5748;5797;8465
P48588	40S ribosomal protein S25	RpS25	40S ribosomal protein S25	3	3	3	3	2	3	2	3	2	17.9	17.9	17.9	13.201	117	117	0	19.097	By MS/MS	By MS/MS	17.9	16.2	170280000	68226000	86026000	42570000	17057000	21507000	64815000	675860000	3	0	3				580	875;3010;3146	True;True;True	892;3080;3218	1709;5735;5736;5737;6003;6004;6005	1486;5001;5235;5236	1486;5001;5235
REV__Q06559;REV__G3M3A2			40S ribosomal protein S3; Ribosomal protein S3, isoform B	1	1	1	1	1	1	1	1	1	0	0	0	27.471	246	246;246	0.0040161	6.3211	By MS/MS	By MS/MS	0	0	11378000	10339000	1038800	NaN	NaN	NaN	0	4872200	1	1	2		+		1154	2678	TRUE	2737	5163;5164;5165;5166	4466;4467	4467
P55830;P55830-2	40S ribosomal protein S3a	RpS3A	40S ribosomal protein S3a; Isoform B of 40S ribosomal protein S3a	13	13	13	13	7	13	7	13	7	41.8	41.8	41.8	30.34	268	268;218	0	84.122	By MS/MS	By MS/MS	41.8	25	154330000	142610000	6899700	9645400	8913000	431230	122280000	64954000	13	2	16				595	368;2061;2304;2794;2977;3045;3574;3837;4755;4756;5053;5215;5546	True;True;True;True;True;True;True;True;True;True;True;True;True	373;2109;2355;2858;3047;3115;3676;3677;3946;4883;4884;5186;5350;5689	659;660;661;4018;4503;4504;4505;5366;5367;5368;5678;5821;5822;6839;6840;6841;6842;6843;6844;7324;9140;9141;9142;9143;9717;9718;10021;10022;10023;10661	578;3445;3880;4667;4948;5061;5062;5953;5954;5955;5956;6346;7903;7904;8413;8682;9229	578;3445;3880;4667;4948;5062;5953;6346;7903;7904;8413;8682;9229	160	171
X2JGM9;P41042	40S ribosomal protein S4	RpS4	40S ribosomal protein S4; 40S ribosomal protein S4	3	3	3	3	0	3	0	3	0	14.9	14.9	14.9	29.134	261	261;261	0	18.559	By MS/MS		14.9	0	9278200	9278200	0	618540	618540	0	9278200	0	3	0	3				563	2143;3312;5462	True;True;True	2193;3387;5605	4205;6324;10502	3600;5505;9099	3600;5505;9099
P29327;Q95TP9;P29327-2	40S ribosomal protein S6	RpS6	40S ribosomal protein S6; 40S ribosomal protein S6; Isoform B of 40S ribosomal protein S6	5	5	5	5	3	5	3	5	3	23	23	23	28.407	248	248;217;200	0	29.466	By MS/MS	By matching	23	13.3	92694000	80618000	9238000	9269400	8061800	923800	78884000	79055000	5	0	5				549	867;2899;3011;3161;3487	True;True;True;True;True	884;2965;3081;3233;3574	1697;1698;1699;5546;5738;5739;5740;6031;6032;6033;6668	1477;4827;5002;5253;5802	1477;4827;5002;5253;5802
A0A0B4K6N1;Q8MLY8	40S ribosomal protein S8	RpS8	40S ribosomal protein S8; 40S ribosomal protein S8	9	9	9	9	5	9	5	9	5	45.2	45.2	45.2	23.759	208	208;208	0	67.424	By MS/MS	By MS/MS	45.2	30.8	138450000	124210000	8327200	15384000	13801000	925250	106230000	84923000	13	5	22				16	2193;2280;2458;2889;2890;3798;4261;4979;5197	True;True;True;True;True;True;True;True;True	2243;2331;2511;2954;2955;3905;4377;5113;5332	4308;4450;4451;4452;4453;4454;4455;4768;5530;5531;5532;5533;5534;7246;7247;7248;8141;8142;8143;9595;9990;9991;9992	3692;3836;3837;3838;3839;3840;3841;4118;4812;4813;4814;4815;6277;6278;7060;7061;7062;8307;8651;8652;8653;8654	3692;3837;4118;4812;4814;6278;7062;8307;8651
X2JC80;P38979-2;P38979	40S ribosomal protein SA	sta	40S ribosomal protein SA; Isoform A of 40S ribosomal protein SA; 40S ribosomal protein SA	4	4	4	4	2	4	2	4	2	16.7	16.7	16.7	30.228	270	270;270;313	0	27.87	By MS/MS	By matching	16.7	10	17268000	16479000	483880	1439000	1373300	40323	12732000	5650900	5	0	5				561	1711;4338;4339;5737	True;True;True;True	1751;4455;4456;5882	3299;8291;8292;8293;8294;8295;8296;11011;11012	2842;7182;7183;7184;9518	2842;7182;7184;9518
REV__O18680			5-aminolevulinate synthase	1	1	1	1	1	1	1	1	1	0	0	0	58.751	539	539	0.0075543	6.0504	By MS/MS	By matching	0	0	2781200	2074700	706430	NaN	NaN	NaN	0	6626900	1	0	1		+		1156	192	TRUE	193	366;367;368	312	312
O02649	60 kDa heat shock protein, mitochondrial	Hsp60	60 kDa heat shock protein, mitochondrial	3	3	3	3	0	3	0	3	0	5.8	5.8	5.8	60.808	573	573	0	18.453	By MS/MS		5.8	0	441660	441660	0	13384	13384	0	441660	0	3	0	3				468	980;2404;2879	True;True;True	1003;2456;2944	1901;4664;5512	1655;4025;4793	1655;4025;4793
M9PG76;P19889	60S acidic ribosomal protein P0	RpLP0	60S acidic ribosomal protein P0; 60S acidic ribosomal protein P0	4	4	4	4	2	4	2	4	2	17	17	17	34.202	317	317;317	0	29.184	By MS/MS	By MS/MS	17	9.8	39404000	35924000	2241900	3283700	2993600	186830	28208000	28746000	4	1	6				451	603;1545;1915;4992	True;True;True;True	613;1581;1959;5126	1144;1145;2987;2988;2989;3725;9615	1019;2575;2576;2577;3201;8326	1019;2577;3201;8326
P05389	60S acidic ribosomal protein P2	RpLP2	60S acidic ribosomal protein P2	2	2	2	2	1	2	1	2	1	20.4	20.4	20.4	11.757	113	113	0	12.103	By MS/MS	By matching	20.4	6.2	45402000	42690000	805880	7567000	7115000	134310	42690000	0	2	0	2				510	2489;4378	True;True	2543;4497	4833;8376;8377;8378	4172;7259	4172;7259
Q9VTP4	60S ribosomal protein L10a-2	RpL10Ab	60S ribosomal protein L10a-2	5	5	5	5	2	5	2	5	2	30	30	30	24.273	217	217	0	40.23	By MS/MS	By matching	30	12.4	52477000	51830000	647470	5247700	5183000	64747	49202000	8701900	8	0	8				1011	354;1054;3052;4694;5147	True;True;True;True;True	359;1078;3122;4818;5282	639;2051;2052;5833;9009;9010;9894;9895;9896	559;1767;1768;5071;7798;8578;8579;8580	559;1768;5071;7798;8580
M9PFF0;P41126	60S ribosomal protein L13	RpL13	60S ribosomal protein L13; 60S ribosomal protein L13	7	7	7	7	4	7	4	7	4	31.7	31.7	31.7	24.951	218	218;218	0	50.169	By MS/MS	By matching	31.7	17.9	63936000	61401000	2065300	5812400	5582000	187750	55168000	17436000	7	0	7				444	179;1124;1768;2028;2992;3652;4856	True;True;True;True;True;True;True	180;1149;1810;2075;3062;3757;4986	344;345;346;2182;3408;3409;3956;5699;5700;6978;6979;6980;9327	294;1869;2936;3397;4970;6075;8062	294;1869;2936;3397;4970;6075;8062
Q9VNE9	60S ribosomal protein L13a	RpL13A	60S ribosomal protein L13a	3	3	3	3	2	3	2	3	2	12.7	12.7	12.7	23.647	205	205	0	18.046	By MS/MS	By matching	12.7	9.3	21299000	20966000	333290	1936300	1906000	30299	19637000	4455000	3	0	3				963	27;5210;5583	True;True;True	27;5345;5726	46;10015;10016;10724;10725	47;8677;9284	47;8677;9284
P55841	60S ribosomal protein L14	RpL14	60S ribosomal protein L14	5	5	5	5	1	5	1	5	1	25.3	25.3	25.3	19.173	166	166	0	30.659	By MS/MS	By MS/MS	25.3	7.2	25493000	24925000	568330	2832600	2769500	63148	24925000	0	6	1	7				596	1667;3330;4579;4580;5355	True;True;True;True;True	1706;3406;4701;4702;5495	3207;6358;6359;8781;8782;10296;10297	2771;5533;5534;7604;7605;8918;8919	2771;5533;7604;7605;8918
P41093	60S ribosomal protein L18a	RpL18A	60S ribosomal protein L18a	4	4	4	4	2	4	2	4	2	23.7	23.7	23.7	21.029	177	177	0	24.268	By MS/MS	By MS/MS	23.7	9.6	30818000	29395000	1093400	3081800	2939500	109340	27310000	12342000	3	2	6				564	1533;1539;2370;5033	True;True;True;True	1569;1575;2421;5167	2964;2965;2966;2967;2977;4616;4617;9689	2554;2555;2556;2557;2567;3981;8386	2555;2567;3981;8386
P36241	60S ribosomal protein L19	RpL19	60S ribosomal protein L19	2	2	2	2	0	2	0	2	0	8.9	8.9	8.9	23.998	203	203	0	22.093	By MS/MS		8.9	0	30256000	30256000	0	3781900	3781900	0	30256000	0	4	0	4				559	2761;5590	True;True	2825;5733	5297;10735;10736	4601;9293;9294;9295	4601;9295
P50887	60S ribosomal protein L22	RpL22	60S ribosomal protein L22	2	2	2	2	1	2	1	2	1	10.7	10.7	10.7	30.61	299	299	0	17.333	By MS/MS	By MS/MS	10.7	4	56191000	48819000	4678800	4682600	4068300	389900	48489000	0	4	2	8				585	10;5389	True;True	10;5532	18;19;20;21;10366;10367;10368;10369	14;15;16;17;18;8981;8982;8983	14;8983
P48159	60S ribosomal protein L23	RpL23	60S ribosomal protein L23	3	3	3	3	0	3	0	3	0	30.7	30.7	30.7	14.936	140	140	0	25.564	By MS/MS		30.7	0	19232000	19232000	0	2136800	2136800	0	19232000	0	3	0	3				577	2591;3162;5371	True;True;True	2648;3234;5512	5005;6034;10332	4322;5254;8945	4322;5254;8945
Q9VBN5	60S ribosomal protein L27	RpL27	60S ribosomal protein L27	2	2	2	2	0	2	0	2	0	15.6	15.6	15.6	15.903	135	135	0	12.27	By MS/MS		15.6	0	17491000	17491000	0	3498300	3498300	0	17491000	0	4	0	4				836	4450;5815	True;True	4569;5962	8512;11163;11164	7378;9658;9659;9660	7378;9659
Q24154	60S ribosomal protein L29	RpL29	60S ribosomal protein L29	2	2	2	2	1	2	1	2	1	14.5	14.5	14.5	8.9202	76	76	0	13.351	By MS/MS	By MS/MS	14.5	13.2	4267100	3540800	726250	2133500	1770400	363120	3540800	0	2	1	3				622	2200;4165	True;True	2250;4278	4318;4319;7959	3701;3702;6885	3701;6885
O16797	60S ribosomal protein L3	RpL3	60S ribosomal protein L3	7	7	7	7	4	7	4	7	4	19	19	19	46.915	416	416	0	57.938	By MS/MS	By MS/MS	19	11.1	86826000	80337000	4872400	4134600	3825600	232020	66890000	53004000	8	3	11				470	1204;1608;3021;3745;4215;4406;5106	True;True;True;True;True;True;True	1230;1646;3091;3851;4329;4525;5240	2345;3109;3110;3111;5761;5762;5763;5764;7140;7141;7142;8043;8044;8416;9818	2030;2683;5018;5019;5020;6195;6196;6197;6969;7300;8500	2030;2683;5019;6195;6969;7300;8500	141	332
Q9V597	60S ribosomal protein L31	RpL31	60S ribosomal protein L31	3	3	3	3	2	3	2	3	2	28.2	28.2	28.2	14.532	124	124	0	20.229	By MS/MS	By matching	28.2	21	28597000	27003000	700870	4085300	3857500	100120	26089000	7489000	5	0	5				807	3413;3731;4213	True;True;True	3491;3836;4327	6516;6517;6518;7109;7110;7111;8041	5668;5669;5670;6176;6967	5668;6176;6967
P04359;P04359-2	60S ribosomal protein L32	RpL32	60S ribosomal protein L32; Isoform C of 60S ribosomal protein L32	3	3	3	3	0	3	0	3	0	27.6	27.6	27.6	16.02	134	134;147	0	22.997	By MS/MS		27.6	0	14902000	14902000	0	2483700	2483700	0	14902000	0	3	0	3				508	1310;2054;5596	True;True;True	1338;2102;5739	2519;4011;10743;10744	2192;3438;9301;9302	2192;3438;9301
X2JC35;P49630	60S ribosomal protein L36	RpL36	60S ribosomal protein L36; 60S ribosomal protein L36	2	2	2	2	0	2	0	2	0	17.4	17.4	17.4	13.502	115	115;115	0	12.624	By MS/MS		17.4	0	7835200	7835200	0	2611700	2611700	0	7835200	0	2	0	2				582	1210;5699	True;True	1236;5844	2351;10941	2037;9457	2037;9457
P09180	60S ribosomal protein L4	RpL4	60S ribosomal protein L4	11	11	11	11	3	11	3	11	3	35.4	35.4	35.4	45.025	401	401	0	102.92	By MS/MS	By matching	35.4	9	142420000	140130000	1556100	6473800	6369800	70731	144160000	12583000	15	0	15				517	1917;2182;3122;3148;3423;3701;3932;4348;4367;4436;5663	True;True;True;True;True;True;True;True;True;True;True	1961;2232;3193;3220;3501;3806;4042;4466;4486;4555;5807	3727;4280;5957;6007;6008;6009;6534;7050;7051;7511;8314;8356;8479;8480;8481;8482;10876;10877	3203;3204;3670;5195;5196;5238;5685;6134;6135;6506;7199;7241;7354;7355;9398;9399	3204;3670;5195;5238;5685;6135;6506;7199;7241;7355;9399
Q9V3G1	60S ribosomal protein L8	RpL8	60S ribosomal protein L8	4	4	4	3	3	3	3	3	3	13.7	13.7	13.7	27.892	256	256	0	33.572	By MS/MS	By MS/MS	9.4	13.3	30196000	25065000	3012500	2745100	2278600	273870	23819000	29846000	3	3	9				782	336;4417;4997;4998	True;True;True;True	341;4536;5131;5132	607;608;8438;8439;8440;9626;9627;9628;9629;9630	532;533;7316;7317;8335;8336;8337;8338;8339	533;7316;8335;8339
M9PIS3;P41572	6-phosphogluconate dehydrogenase, decarboxylating	Pgd	6-phosphogluconate dehydrogenase, decarboxylating; 6-phosphogluconate dehydrogenase, decarboxylating	5	5	5	5	0	5	0	5	0	12.1	12.1	12.1	52.49	481	481;481	0	30.312	By MS/MS		12.1	0	14673000	14673000	0	772270	772270	0	14673000	0	6	0	6				465	1220;1880;2943;3163;5270	True;True;True;True;True	1246;1923;3012;3235;5406	2373;3633;5627;6035;10136	2062;3123;4904;4905;5255;8782	2062;3123;4905;5255;8782
Q8IPF5		Akap200	A kinase anchor protein 200, isoform B	15	1	1	15	6	1	1	1	1	45.4	2.7	2.7	38.168	372	372	0	6.8553	By MS/MS	By MS/MS	45.4	25	63358000	61385000	0	4223900	4092400	0	0	0	1	1	2				717	50;51;1120;1234;1235;1448;2043;2338;2758;3600;3868;4198;4199;4759;5233	False;False;False;False;False;False;True;False;False;False;False;False;False;False;False	51;52;1145;1260;1261;1481;2090;2389;2822;3705;3978;4312;4313;4887;5369	97;98;99;2172;2173;2174;2175;2176;2177;2393;2394;2395;2396;2397;2808;3985;3986;3987;4561;4562;5288;5289;6889;6890;6891;7390;7391;7392;7393;8013;8014;8015;8016;8017;9146;9147;9148;9149;10059;10060	89;90;1864;1865;2077;2078;2079;2080;2081;2420;3418;3419;3933;3934;4591;4592;5999;6395;6396;6397;6398;6942;6943;6944;6945;6946;6947;7908;7909;8715;8716	89;90;1865;2079;2081;2420;3419;3933;4592;5999;6397;6943;6945;7909;8716
Q86BM5;Q9VLL3		Akap200	A kinase anchor protein 200, isoform D; A kinase anchor protein 200, isoform A	18	18	4	18	7	18	7	4	2	26.2	26.2	7.2	88.132	837	837;753	0	213	By MS/MS	By MS/MS	26.2	12.7	497490000	467290000	12579000	16048000	15074000	405760	379960000	158010000	26	4	33				701	50;51;184;1120;1234;1235;1448;2338;2758;3600;3704;3868;4198;4199;4751;4759;5030;5233	True;True;True;True;True;True;True;True;True;True;True;True;True;True;True;True;True;True	51;52;185;1145;1260;1261;1481;2389;2822;3705;3809;3978;4312;4313;4879;4887;5164;5369	97;98;99;353;2172;2173;2174;2175;2176;2177;2393;2394;2395;2396;2397;2808;4561;4562;5288;5289;6889;6890;6891;7056;7057;7058;7390;7391;7392;7393;8013;8014;8015;8016;8017;9123;9146;9147;9148;9149;9684;9685;10059;10060	89;90;300;1864;1865;2077;2078;2079;2080;2081;2420;3933;3934;4591;4592;5999;6138;6139;6395;6396;6397;6398;6942;6943;6944;6945;6946;6947;7887;7908;7909;8383;8715;8716	89;90;300;1865;2079;2081;2420;3933;4592;5999;6139;6397;6943;6945;7887;7909;8383;8716
A0A0B4KH51;Q9Y0S9;A0A0B4K774		Abi	Abelson interacting protein, isoform C; Abelson interacting protein, isoform A; Abelson interacting protein, isoform D	1	1	1	1	0	1	0	1	0	4.9	4.9	4.9	51.854	472	472;473;477	0.0048263	6.1352	By MS/MS		4.9	0	1002200	1002200	0	47724	47724	0	1002200	0	2	0	2				20	4175	TRUE	4288	7971	6898;6899	6899
M9NEE3;Q9VVW1	Accessory gland protein Acp76A	Acp76A	Accessory gland protein 76A, isoform B; Accessory gland protein Acp76A	1	1	1	1	1	1	1	1	1	2.8	2.8	2.8	44.052	387	387;386	1	-2	By MS/MS	By matching	2.8	2.8	17457000	17020000	251660	918780	895760	13245	0	2360800	0	0	0	+			388	3360	TRUE	3438	6431;6432;6433	5602	5602	108	125
Q7JV23;A8DY67;A1Z784		ACC	Acetyl-CoA carboxylase, isoform B; Acetyl-CoA carboxylase, isoform E; Acetyl-CoA carboxylase, isoform A	6	6	6	6	0	6	0	6	0	3.6	3.6	3.6	261.92	2323	2323;2348;2482	0	36.611	By MS/MS		3.6	0	4804900	4804900	0	39710	39710	0	4804900	0	7	0	7				116	1172;1909;2614;2653;4124;5088	True;True;True;True;True;True	1198;1952;2671;2712;4236;5222	2252;3713;5048;5117;7883;9786	1938;3190;4357;4422;6826;6827;8469	1938;3190;4357;4422;6826;8469
Q9VGZ3	Aconitate hydratase	Irp-1B	Aconitate hydratase	4	4	4	4	0	4	0	4	0	5.5	5.5	5.5	98.577	899	899	0	22.702	By MS/MS		5.5	0	2424500	2424500	0	46625	46625	0	2424500	0	4	0	4				888	4317;5007;5500;5554	True;True;True;True	4434;5141;5643;5697	8240;9646;10579;10673	7145;8352;9163;9241	7145;8352;9163;9241
X2JCP8;P10987;P02572	Actin-5C;Actin-42A	Act5C;Act42A	Actin 5C, isoform E; Actin-5C; Actin-42A	13	13	4	13	9	13	9	4	2	43.6	43.6	18.4	41.821	376	376;376;376	0	91.506	By MS/MS	By MS/MS	43.6	27.9	866420000	798090000	45792000	43321000	39905000	2289600	725060000	432480000	22	8	34				518	181;530;938;1037;1038;1283;2187;2256;2417;2846;3965;4698;5122	True;True;True;True;True;True;True;True;True;True;True;True;True	182;538;956;957;1061;1062;1311;2237;2306;2307;2469;2910;2911;4075;4822;5256	348;349;350;986;987;1814;1815;1816;1817;1818;1819;1820;2012;2013;2014;2015;2016;2017;2018;2019;2020;2478;2479;2480;4292;4293;4294;4405;4406;4407;4683;4684;4685;5452;5453;7583;9018;9019;9020;9021;9022;9023;9024;9842;9843	297;879;880;1574;1575;1576;1577;1578;1740;1741;1742;1743;1744;1745;2154;2155;2156;3677;3678;3792;3793;3794;4042;4736;4737;6560;7803;7804;7805;7806;7807;8520;8521;8522;8523	297;879;1578;1741;1744;2155;3677;3792;4042;4737;6560;7805;8521	15;147;148	48;228;306
A0A0B4LH50;P83967;P53501;P10981;M9PFZ6;P02574;P45891	Actin, indirect flight muscle;Actin-57B;Actin-87E;Actin, larval muscle	Act87E;Act88F;Act57B;Act79B	Actin 87E, isoform C; Actin, indirect flight muscle; Actin-57B; Actin-87E; Actin 79B, isoform B; Actin, larval muscle	10	1	1	10	7	1	0	1	0	29.5	4.3	4.3	41.801	376	376;376;376;376;376;376;376	0	7.4446	By MS/MS	By matching	29.5	19.4	23359000	23206000	0	1167900	1160300	0	0	0	2	0	2				94	181;530;1037;1038;2187;2256;2417;4698;5122;5782	False;False;False;False;False;False;False;False;False;True	182;538;1061;1062;2237;2306;2307;2469;4822;5256;5927;5928	348;349;350;986;987;2012;2013;2014;2015;2016;2017;2018;2019;2020;4292;4293;4294;4405;4406;4407;4683;4684;4685;9018;9019;9020;9021;9022;9023;9024;9842;9843;11101;11102;11103	297;879;880;1740;1741;1742;1743;1744;1745;3677;3678;3792;3793;3794;4042;7803;7804;7805;7806;7807;8520;8521;8522;8523;9604;9605	297;879;1741;1744;3677;3792;4042;7805;8521;9605	15;16	48;83
O97182		Arpc1	Actin related complex p41 subunit	4	4	4	4	0	4	0	4	0	16.7	16.7	16.7	41.601	377	377	0	26.945	By MS/MS		16.7	0	3469200	3469200	0	173460	173460	0	3469200	0	4	0	4				499	151;2780;3622;4788	True;True;True;True	152;2844;3727;4916	283;5342;6925;9202	247;4642;6027;7954	247;4642;6027;7954
P45889	Actin-related protein 1	Arp1	Actin-related protein 1	2	2	2	2	0	2	0	2	0	11.7	11.7	11.7	42.719	376	376	0	12.463	By MS/MS		11.7	0	974810	974810	0	51306	51306	0	974810	0	2	0	2				572	1405;3464	True;True	1436;3547	2724;6611	2345;5756	2345;5756
Q9VF28	Actin-related protein 2/3 complex subunit 3	Arpc3A	Actin-related protein 2/3 complex subunit 3	1	1	1	1	0	1	0	1	0	6.8	6.8	6.8	20.248	177	177	0	6.9819	By MS/MS		6.8	0	2987100	2987100	0	271560	271560	0	2987100	0	1	0	1				866	4075	TRUE	4187	7784;7785	6740;6741	6740
Q9VMH2		Arpc4	Actin-related protein 2/3 complex subunit 4	2	2	2	2	1	2	1	2	1	13.7	13.7	13.7	19.578	168	168	0	13.636	By MS/MS	By matching	13.7	6.5	11756000	11653000	102850	1175600	1165300	10285	11653000	0	1	0	1				943	61;1347	True;True	62;1376	120;2606;2607	111;2260	111;2260
X2JAI2;Q9VIM5	Actin-related protein 2/3 complex subunit 2	Arpc2	Actin-related protein 2/3 complex, subunit 2, isoform B; Actin-related protein 2/3 complex subunit 2	2	2	2	2	0	2	0	2	0	7.3	7.3	7.3	35.104	301	301;301	0	19.896	By MS/MS		7.3	0	3408800	3408800	0	200520	200520	0	3408800	0	2	0	2				903	2425;5705	True;True	2477;5850	4697;10949	4052;9464	4052;9464
P32392	Actin-related protein 3	Arp3	Actin-related protein 3	3	3	3	3	1	3	1	3	1	8.6	8.6	8.6	47.032	418	418	0	25.471	By MS/MS	By matching	8.6	2.6	12970000	12788000	182280	589560	581270	8285.3	12788000	0	4	0	4				555	201;364;1632	True;True;True	202;369;1671	384;385;651;652;3154	326;327;572;2721	327;572;2721
Q7K1U0		Arc1	Activity-regulated cytoskeleton associated protein 1	4	4	4	1	4	1	4	1	4	18.9	18.9	18.9	28.877	254	254	0	31.883	By MS/MS	By MS/MS	4.7	18.9	18486000	952320	17534000	972970	50122	922850	0	164480000	1	5	6				665	414;903;1078;2426	True;True;True;True	420;421;921;1103;2478	749;750;751;1762;2096;4698	656;657;658;1525;1800;4053	657;1525;1800;4053	168	7
A1Z7H3;Q8T3L1;A1Z7H2;A0A0B4KFE4		Acsl	Acyl-CoA synthetase long-chain, isoform C; Acyl-CoA synthetase long-chain, isoform A; Acyl-CoA synthetase long-chain, isoform D; Acyl-CoA synthetase long-chain, isoform J	3	3	3	3	0	3	0	3	0	5.4	5.4	5.4	79.427	707	707;715;717;728	0	18.007	By MS/MS		5.4	0	1610300	1610300	0	44732	44732	0	1610300	0	3	0	3				42	4310;4823;4831	True;True;True	4427;4952;4960	8230;9270;9283	7136;8016;8029	7136;8016;8029
O62531		AP-1mu	Adaptor protein complex 1, mu subunit	3	3	3	3	0	3	0	3	0	10.6	10.6	10.6	48.94	426	426	0	17.896	By MS/MS		10.6	0	3517500	3517500	0	140700	140700	0	3517500	0	3	0	3				488	2548;4598;5664	True;True;True	2605;4720;5808	4921;8812;10878	4251;7631;9400	4251;7631;9400
Q9VCF4		AP-1sigma	Adaptor protein complex 1, sigma subunit, isoform A	1	1	1	1	0	1	0	1	0	15.3	15.3	15.3	18.574	157	157	0.0074627	6.0096	By MS/MS		15.3	0	2155900	2155900	0	239540	239540	0	2155900	0	1	0	1				840	214	TRUE	215	408	353	353
B8A403		AP-1sigma-RA	Adaptor protein complex 1, sigma subunit, isoform B	1	1	1	1	0	1	0	1	0	12.1	12.1	12.1	18.51	157	157	0	7.3698	By MS/MS		12.1	0	728430	728430	0	80936	80936	0	728430	0	1	0	1				177	213	TRUE	214	407	352	352
O62530		AP-2mu	Adaptor protein complex 2, mu subunit, isoform A	4	4	4	4	0	4	0	4	0	10.5	10.5	10.5	49.855	437	437	0	27.688	By MS/MS		10.5	0	5623000	5623000	0	216270	216270	0	5623000	0	4	0	4				487	439;1973;2547;4807	True;True;True;True	446;2017;2604;4936	793;3827;4920;9241	696;3284;4250;7988	696;3284;4250;7988
Q9VDC3		AP-2sigma	Adaptor protein complex 2, sigma subunit	1	1	1	1	0	1	0	1	0	4.9	4.9	4.9	16.963	142	142	0.0091241	5.9495	By MS/MS		4.9	0	2984800	2984800	0	497470	497470	0	2984800	0	1	0	1				847	1616	TRUE	1654	3120	2692	2692
Q9VU39;Q9VU38		AdenoK	Adenosine kinase, isoform A; Adenosine kinase, isoform B	2	2	2	2	0	2	0	2	0	11.6	11.6	11.6	37.675	345	345;345	0	15.917	By MS/MS		11.6	0	4661800	4661800	0	388480	388480	0	4661800	0	2	0	2				1016	2293;5807	True;True	2344;5954	4479;11151	3862;9647	3862;9647
Q9VZX9	Adenosylhomocysteinase	CG9977-RA	Adenosylhomocysteinase	3	3	3	3	0	3	0	3	0	9	9	9	56.977	521	521	0	17.753	By MS/MS		9	0	2761700	2761700	0	110470	110470	0	2761700	0	3	0	3				1084	1267;3537;3829	True;True;True	1295;3633;3938	2450;6753;7309	2126;5877;6330	2126;5877;6330
M9PHN8;X2JF40;Q27580	Adenosylhomocysteinase	Ahcy13	Adenosylhomocysteinase; Adenosylhomocysteinase; Adenosylhomocysteinase	2	2	2	2	0	2	0	2	0	7.1	7.1	7.1	35.592	323	323;432;432	0	13.66	By MS/MS		7.1	0	14142000	14142000	0	1010200	1010200	0	14142000	0	3	0	3				460	2965;5396	True;True	3035;5539	5663;10376	4933;4934;8991	4934;8991
Q9VEP6	Adenylosuccinate lyase	AdSL	Adenylosuccinate lyase	1	1	1	1	0	1	0	1	0	2.3	2.3	2.3	53.797	481	481	0.0057416	6.0841	By MS/MS		2.3	0	0	0	0	0	0	0	0	0	1	0	1				861	5347	TRUE	5487	10281	8903	8903
Q9Y0Y2	Adenylosuccinate synthetase	AdSS	Adenylosuccinate synthetase	2	2	2	2	0	2	0	2	0	5.6	5.6	5.6	48.9	447	447	0	14.485	By MS/MS		5.6	0	4676700	4676700	0	246140	246140	0	4676700	0	2	0	2				1143	2853;5544	True;True	2918;5687	5467;10658;10659	4750;9226;9227	4750;9226
Q9VPX7;Q9VPX6	Adenylyl cyclase-associated protein	capt	Adenylyl cyclase-associated protein; Adenylyl cyclase-associated protein	10	10	10	10	2	10	2	10	2	25.7	25.7	25.7	45.604	424	424;783	0	72.046	By MS/MS	By matching	25.7	6.1	76021000	73259000	659650	3040900	2930400	26386	80283000	8744500	12	0	13				971	596;1016;1105;1357;2395;2862;4142;4216;4766;5388	True;True;True;True;True;True;True;True;True;True	606;1039;1130;1386;2447;2927;4254;4330;4894;5531	1135;1970;1971;1972;2146;2624;2625;4652;4653;5484;7920;8045;8046;8047;9163;10365	1010;1711;1712;1842;2271;4013;4014;4767;4768;6854;6970;7922;8980	1010;1711;1842;2271;4014;4767;6854;6970;7922;8980
L0MNA8;P40945	ADP-ribosylation factor 2	Arf102F	ADP ribosylation factor at 102F, isoform B; ADP-ribosylation factor 2	2	2	1	2	0	2	0	1	0	14.4	14.4	8.3	20.617	180	180;180	0	18.044	By MS/MS		14.4	0	4764100	4764100	0	529340	529340	0	4764100	0	2	0	2				356	2479;3948	True;True	2533;4058	4814;7551	4158;6532	4158;6532
M9PG22;P61209	ADP-ribosylation factor 1	Arf79F	ADP ribosylation factor at 79F, isoform J; ADP-ribosylation factor 1	2	1	1	2	0	1	0	1	0	14.3	8.2	8.2	20.688	182	182;182	0.0020768	6.5159	By MS/MS		14.3	0	15199000	14864000	0	1519900	1486400	0	0	0	1	0	1				448	2479;3947	False;True	2533;4057	4814;7549;7550	4158;6531	4158;6531
Q9VLM8	Alanine--tRNA ligase, cytoplasmic	Aats-ala	Alanine--tRNA ligase, cytoplasmic	14	14	14	14	1	14	1	14	1	17.3	17.3	17.3	107.74	966	966	0	107.94	By MS/MS	By matching	17.3	1.1	70328000	69843000	117620	1379000	1369500	2306.4	69843000	0	14	0	14				930	263;1585;1890;2248;2372;2638;3373;3620;4278;4539;4922;5161;5228;5378	True;True;True;True;True;True;True;True;True;True;True;True;True;True	264;1622;1933;2298;2423;2695;3451;3725;4394;4661;5053;5296;5364;5521	477;3063;3665;3666;4395;4619;5083;5084;6452;6922;8178;8694;9457;9924;9925;10051;10348	414;2635;3153;3154;3780;3983;4388;5617;6025;7091;7536;8176;8602;8706;8964	414;2635;3154;3780;3983;4388;5617;6025;7091;7536;8176;8602;8706;8964
P46415	Alcohol dehydrogenase class-3	Fdh	Alcohol dehydrogenase class-3	3	3	3	3	0	3	0	3	0	13.5	13.5	13.5	40.389	379	379	0	27.099	By MS/MS		13.5	0	1824100	1824100	0	101340	101340	0	1824100	0	3	0	3				574	174;2740;5149	True;True;True	175;2804;5284	331;5265;9898	285;4564;8582	285;4564;8582
Q9VF53		AOX1	Aldehyde oxidase 1	1	1	1	1	0	1	0	1	0	1.2	1.2	1.2	139.12	1273	1273	0.0010438	6.5621	By MS/MS		1.2	0	489730	489730	0	8443.6	8443.6	0	489730	0	1	0	1				869	3325	TRUE	3400	6351	5527	5527
Q9VB05		ALiX	ALG-2 interacting protein X	4	4	4	4	1	4	1	4	1	5.3	5.3	5.3	92.538	836	836	0	23.265	By MS/MS	By matching	5.3	1.6	13624000	12650000	509200	358530	332890	13400	12650000	0	3	0	3				829	817;1520;2579;2830	True;True;True;True	833;1556;2636;2894	1589;1590;1591;2939;4983;5424	1393;2531;4304;4712	1393;2531;4304;4712
M9MS06;F0JAG6;M9PGA7;P18091-2;P18091-5;P18091-4;P18091-3;P18091	Alpha-actinin, sarcomeric	Actn	Alpha actinin, isoform D; Alpha actinin, isoform F; Alpha actinin, isoform G; Isoform Non-muscle of Alpha-actinin, sarcomeric; Isoform A of Alpha-actinin, sarcomeric; Isoform Adult muscle of Alpha-actinin, sarcomeric; Isoform Larval muscle of Alpha-actini	1	1	1	1	0	1	0	1	0	1	1	1	103.83	895	895;897;917;892;895;895;917;924	0.0048638	6.1639	By MS/MS		1	0	2676800	2676800	0	43882	43882	0	2676800	0	1	0	1				345	1247	TRUE	1273	2423	2099	2099
M9PBI5;P13395;M9PDQ0;M9PGV6	Spectrin alpha chain	alpha-Spec	Alpha spectrin, isoform C; Spectrin alpha chain; Alpha spectrin, isoform D; Alpha spectrin, isoform B	69	69	69	69	9	69	9	69	9	33.1	33.1	33.1	281.32	2447	2447;2415;2425;2457	0	323.31	By MS/MS	By MS/MS	33.1	4.2	376490000	370150000	3975300	2689200	2643900	28395	364500000	35512000	79	3	83				404	128;231;246;265;340;451;676;709;710;736;847;881;888;926;933;939;942;944;989;996;1049;1066;1108;1109;1122;1137;1195;1212;1257;1367;1387;1449;1612;1821;2055;2347;2424;2465;2466;2567;2568;2707;2711;2801;2868;2923;2982;3031;3037;3070;3104;3112;3123;3178;3205;3461;3550;3918;3982;3994;4060;4170;4556;4674;5008;5511;5636;5654;5655	True;True;True;True;True;True;True;True;True;True;True;True;True;True;True;True;True;True;True;True;True;True;True;True;True;True;True;True;True;True;True;True;True;True;True;True;True;True;True;True;True;True;True;True;True;True;True;True;True;True;True;True;True;True;True;True;True;True;True;True;True;True;True;True;True;True;True;True;True	129;232;247;266;345;458;691;724;725;752;863;898;906;944;951;958;961;964;1012;1019;1073;1090;1133;1134;1147;1162;1221;1238;1285;1397;1418;1482;1650;1863;2103;2398;2476;2518;2519;2624;2625;2769;2773;2865;2933;2991;3052;3101;3107;3140;3174;3175;3183;3194;3250;3278;3543;3647;4028;4093;4105;4172;4283;4678;4798;5142;5654;5780;5798;5799	233;433;458;479;614;615;616;820;821;1306;1370;1371;1435;1658;1659;1716;1740;1793;1803;1804;1805;1821;1824;1832;1914;1931;2039;2068;2069;2070;2149;2150;2151;2179;2206;2207;2320;2321;2353;2437;2438;2641;2688;2809;2810;3115;3509;4012;4580;4696;4785;4786;4787;4788;4967;4968;4969;4970;5214;5218;5377;5492;5584;5585;5683;5684;5791;5805;5867;5928;5929;5930;5931;5940;5958;5959;5960;6063;6120;6602;6772;677…	208;374;396;416;538;539;723;724;1156;1202;1203;1266;1445;1492;1506;1554;1566;1567;1579;1582;1588;1667;1683;1684;1758;1783;1846;1847;1867;1893;1894;2007;2008;2039;2115;2116;2283;2316;2421;2422;2423;2687;3021;3439;3945;4051;4131;4132;4133;4134;4291;4292;4518;4523;4675;4676;4777;4869;4955;4956;5041;5050;5104;5167;5168;5169;5180;5181;5197;5198;5279;5324;5749;5893;5894;6483;6588;6605;6711;6712;6891;75…	208;374;396;416;538;724;1156;1202;1203;1266;1445;1492;1506;1554;1566;1579;1582;1588;1667;1683;1758;1783;1846;1847;1867;1894;2007;2039;2115;2283;2316;2423;2687;3021;3439;3945;4051;4132;4134;4291;4292;4518;4523;4676;4777;4869;4955;5041;5050;5104;5168;5180;5197;5279;5324;5749;5894;6483;6588;6605;6712;6891;7561;7763;8353;9179;9362;9386;9387	114	1811
Q8IRL4;P53624-2;P53624	alpha-1,2-Mannosidase;Mannosyl-oligosaccharide alpha-1,2-mannosidase isoform A	alpha-Man-Ia;alpha-Man-I	alpha-1,2-Mannosidase; Isoform K of Mannosyl-oligosaccharide alpha-1,2-mannosidase IA; Mannosyl-oligosaccharide alpha-1,2-mannosidase IA	2	2	2	2	0	2	0	2	0	3.9	3.9	3.9	76.406	684	684;643;667	0	12.4	By MS/MS		3.9	0	3676300	3283800	0	126770	113230	0	3283800	0	2	0	2				588	1688;3071	True;True	1728;3141	3256;3257;5868	2805;2806;5105	2805;5105
A4UZZ4;Q9XTL9	Alpha-1,4 glucan phosphorylase;Glycogen phosphorylase	GlyP	Alpha-1,4 glucan phosphorylase; Glycogen phosphorylase	7	7	7	7	0	7	0	7	0	11.4	11.4	11.4	96.996	844	844;844	0	47.86	By MS/MS		11.4	0	11824000	11824000	0	231840	231840	0	11824000	0	9	0	9				131	1286;2180;2978;3164;5208;5269;5365	True;True;True;True;True;True;True	1314;2230;3048;3236;5343;5405;5505	2483;4278;5679;6036;10013;10135;10320	2159;3668;4949;5256;8673;8674;8675;8781;8936	2159;3668;4949;5256;8674;8781;8936
Q23983	Soluble NSF attachment protein	Snap	Alpha-soluble NSF attachment protein	5	5	5	5	1	5	1	5	1	19.9	19.9	19.9	33	292	292	0	36.214	By MS/MS	By matching	19.9	4.5	21873000	21531000	167230	1151200	1133200	8801.3	21531000	0	5	0	5				620	17;176;306;5131;5667	True;True;True;True;True	17;177;309;5265;5811	33;335;555;9855;9856;9857;10881	35;289;485;8533;8534;9404	35;289;485;8533;9404
Q9VEH0;Q960Y8		alt	Aluminum tubes, isoform A; Aluminum tubes, isoform G	1	1	1	0	1	0	1	0	1	1.5	1.5	1.5	95.093	842	842;874	0.0030181	6.3351		By MS/MS	0	1.5	585120	0	585120	13003	0	13003	0	5488900	0	1	1				764	5539	TRUE	5682	10652	9220	9220
Q9V3Y2	Anamorsin homolog	CIAPIN1	Anamorsin homolog	3	3	3	3	0	3	0	3	0	14.5	14.5	14.5	27.104	248	248	0	16.861	By MS/MS		14.5	0	815580	815580	0	54372	54372	0	815580	0	3	0	3				792	3626;4474;5431	True;True;True	3731;4595;5574	6937;8556;10449	6038;7412;9051	6038;7412;9051
A0A0B4KH34;P22464-3;P22464-2;P22464	Annexin;Annexin B9	AnxB9	Annexin; Isoform c of Annexin B9; Isoform b of Annexin B9; Annexin B9	11	11	11	11	0	11	0	11	0	32.4	32.4	32.4	35.944	324	324;324;324;324	0	73.165	By MS/MS		32.4	0	65708000	64859000	0	3458300	3413600	0	64859000	0	11	0	12				57	229;687;688;897;1223;4000;4291;4429;4430;4558;4849	True;True;True;True;True;True;True;True;True;True;True	230;702;703;915;1249;4111;4407;4548;4549;4680;4978	431;1330;1331;1751;2378;7643;8200;8201;8466;8467;8728;8729;9309	372;1173;1174;1516;2065;6612;6613;7111;7343;7344;7563;7564;8049	372;1173;1174;1516;2065;6612;7111;7343;7344;7564;8049
O16043		Df31	Anon1A4	3	3	3	3	0	3	0	3	0	21.3	21.3	21.3	18.823	183	183	0	23.323	By MS/MS		21.3	0	7270200	7065700	0	605850	588810	0	7065700	0	4	0	4				469	124;755;1366	True;True;True	125;771;1396	226;227;1463;1464;2640	203;204;1289;2282	203;1289;2282
Q24253	AP complex subunit beta	AP-1-2beta	AP complex subunit beta	12	12	12	12	0	12	0	12	0	17.9	17.9	17.9	101.18	921	921	0	76.989	By MS/MS		17.9	0	29830000	29830000	0	710240	710240	0	29830000	0	12	0	12				624	761;783;1095;1278;1946;2802;3214;3463;3580;3697;4545;5266	True;True;True;True;True;True;True;True;True;True;True;True	777;799;1120;1306;1990;2866;3287;3546;3683;3802;4667;5402	1477;1533;2129;2470;3775;5378;6134;6610;6855;7046;8704;10132	1300;1345;1828;2145;3240;4677;5336;5755;5963;6130;7543;8778	1300;1345;1828;2145;3240;4677;5336;5755;5963;6130;7543;8778
P91926;P91926-2	AP-2 complex subunit alpha	AP-2alpha	AP-2 complex subunit alpha; Isoform B of AP-2 complex subunit alpha	8	8	8	8	1	8	1	8	1	11.9	11.9	11.9	105.62	940	940;952	0	87.727	By MS/MS	By matching	11.9	1.2	16573000	16042000	530840	345270	334210	11059	16042000	0	11	0	11				602	56;941;1589;3099;3128;4200;4506;4977	True;True;True;True;True;True;True;True	57;960;1626;3169;3200;4314;4628;5111	110;111;1823;3073;5920;5971;8018;8618;9592	100;1581;2646;2647;5157;5206;6948;7471;8302;8303;8304	100;1581;2647;5157;5206;6948;7471;8304
P54362;M9PJM7;M9PHJ5	AP-3 complex subunit delta	g	AP-3 complex subunit delta; AP-3 complex subunit delta; AP-3 complex subunit delta	4	4	4	4	3	4	3	4	3	6.6	6.6	6.6	114.84	1034	1034;967;1033	0	32.891	By MS/MS	By MS/MS	6.6	5.4	12420000	8356000	3238500	354870	238740	92530	6068900	30441000	4	2	7				590	2989;4929;5027;5768	True;True;True;True	3059;5060;5161;5913	5695;9465;9466;9678;9679;9680;11066;11067;11068	4966;8183;8377;8378;8379;9571;9572	4966;8183;8378;9572
Q7KTG2		Apoltp	Apolipoprotein lipid transfer particle	4	4	4	3	3	3	3	3	3	1	1	1	494.31	4333	4333	0	24.247	By MS/MS	By MS/MS	0.7	0.8	4414700	3455500	776290	20158	15779	3544.7	3645500	7092200	3	2	5				691	742;1662;4562;5671	True;True;True;True	758;1701;4684;5815	1443;3198;3199;8735;8736;8737;10889	1272;2764;7571;7572;9410	1272;2764;7572;9410
Q9V431	Apoptosis inhibitor 5 homolog	Aac11	Apoptosis inhibitor 5 homolog	3	3	3	3	0	3	0	3	0	8.8	8.8	8.8	59.929	536	536	0	19.516	By MS/MS		8.8	0	3242400	3242400	0	111810	111810	0	3242400	0	3	0	3				797	2817;2842;3091	True;True;True	2881;2906;3161	5399;5445;5907	4692;4729;5145	4692;4729;5145
Q7JVG2		Aps	Aps, isoform A	1	1	1	1	0	1	0	1	0	7.9	7.9	7.9	19.879	177	177	0	11.928	By MS/MS		7.9	0	0	0	0	0	0	0	0	0	1	0	1				646	1495	TRUE	1530	2892	2492	2492
Q7JV70		Arc2	Arc2	2	2	2	1	2	1	2	1	2	8.3	8.3	8.3	22.621	193	193	0	12.091	By MS/MS	By MS/MS	3.6	8.3	482000	0	482000	40166	0	40166	0	4521500	1	2	3				645	2377;4967	True;True	2428;5101	4627;4628;9568	3991;3992;8280	3991;8280
Q9VGW7		Art1	Arginine methyltransferase 1	1	1	1	1	0	1	0	1	0	2.7	2.7	2.7	42.805	376	376	0.0039526	6.2374	By MS/MS		2.7	0	1816800	1690800	0	95623	88990	0	0	0	1	0	1				887	4133	TRUE	4245	7902;7903	6842	6842
Q8SX32		Art8	Arginine methyltransferase 8	1	1	1	1	0	1	0	1	0	4.7	4.7	4.7	38.482	341	341	0.0057361	6.0836	By MS/MS		4.7	0	1141000	1141000	0	95082	95082	0	1141000	0	0	0	0				736	5113	TRUE	5247	9827	8509	8509
Q9VPU7;Q8IPW1		aru	Arouser, isoform C; Arouser, isoform A	2	2	2	2	0	2	0	2	0	2.4	2.4	2.4	85.135	778	778;805	0	11.29	By MS/MS		2.4	0	1300400	1300400	0	38248	38248	0	1300400	0	1	0	1				719	2658;4297	True;True	2717;4414	5126;8212	4431;7121	4431;7121
Q9V434		Aats-asn	Asparaginyl-tRNA synthetase, isoform A	3	3	3	3	1	3	1	3	1	8.4	8.4	8.4	63.931	558	558	0	18.473	By MS/MS	By matching	8.4	2	9111200	8458500	652740	350430	325330	25105	8458500	0	2	0	2				798	2181;2581;3575	True;True;True	2231;2638;3678	4279;4986;4987;6845	3669;4306;5957	3669;4306;5957
Q7K0E6		Aats-asp	Aspartyl-tRNA synthetase, isoform A	5	5	5	5	0	5	0	5	0	16.2	16.2	16.2	59.058	531	531	0	51.326	By MS/MS		16.2	0	14254000	14137000	0	431920	428400	0	14137000	0	7	0	7				658	412;1143;1419;3668;4073	True;True;True;True;True	418;1168;1451;3773;4185	746;2215;2754;7002;7003;7779	652;653;1902;1903;2372;6093;6736	652;1902;2372;6093;6736
Q9VZX8			AT02196p	1	1	1	1	0	1	0	1	0	3.9	3.9	3.9	42.529	380	380	0	16.298	By MS/MS		3.9	0	0	0	0	0	0	0	0	0	1	0	1				1083	4529	TRUE	4651	8676	7520	7520
Q9VFT4		rin	AT27578p	1	1	1	1	0	1	0	1	0	2.6	2.6	2.6	74.942	690	690	0.0030896	6.4639	By MS/MS		2.6	0	1497600	1497600	0	57600	57600	0	1497600	0	3	0	3				876	4518	TRUE	4640	8642;8643	7494;7495;7496	7494
Q9VKK3;M9ND65			AT28382p; Uncharacterized protein, isoform B	1	1	1	1	0	1	0	1	0	1.8	1.8	1.8	79.051	677	677;705	1	-2	By MS/MS		1.8	0	0	0	0	0	0	0	0	0	1	0	1	+			378	2702	TRUE	2762	5205	4509	4509	104;105	364;368
A0A0B4LH64;Q8SWR8-2;Q8SWR8-3;Q8SWR8	Ataxin-2 homolog	Atx2	Ataxin-2, isoform D; Isoform A of Ataxin-2 homolog; Isoform C of Ataxin-2 homolog; Ataxin-2 homolog	1	1	1	1	0	1	0	1	0	1.7	1.7	1.7	111.41	1023	1023;888;1023;1084	0.0030801	6.4525	By MS/MS		1.7	0	661040	661040	0	25425	25425	0	661040	0	1	0	1				95	2133	TRUE	2181	4165	3566	3566
P35381	ATP synthase subunit alpha, mitochondrial	blw	ATP synthase subunit alpha, mitochondrial	3	3	3	3	0	3	0	3	0	6.5	6.5	6.5	59.421	552	552	0	20.284	By MS/MS		6.5	0	3502300	3502300	0	103010	103010	0	3502300	0	4	0	4				557	4732;4989;5541	True;True;True	4859;5123;5684	9088;9611;10654;10655	7857;8322;8323;9222;9223	7857;8322;9223
X2JH42;L0MQ04;Q05825;Q8T4C4	ATP synthase subunit beta;ATP synthase subunit beta, mitochondrial	ATPsynbeta;ATPsyn-beta	ATP synthase subunit beta; ATP synthase subunit beta; ATP synthase subunit beta, mitochondrial	5	5	5	5	0	5	0	5	0	13.9	13.9	13.9	54.107	505	505;511;505;622	0	31.05	By MS/MS		13.9	0	3743700	3743700	0	143990	143990	0	3743700	0	6	0	6				357	1712;2401;2436;2499;5542	True;True;True;True;True	1752;2453;2488;2553;5685	3300;4661;4722;4848;10656	2843;4022;4073;4188;4189;9224	2843;4022;4073;4188;9224
Q9W2X6		ATPsyndelta	ATP synthase, delta subunit, isoform A	1	1	1	1	0	1	0	1	0	7.6	7.6	7.6	16.728	157	157	0.0010395	6.5193	By MS/MS		7.6	0	1035700	1035700	0	129460	129460	0	1035700	0	1	0	1				1110	5793	TRUE	5940	11125	9624	9624
Q7JWD3	ATPase ASNA1 homolog	CG1598	ATPase ASNA1 homolog	1	1	1	1	0	1	0	1	0	6.2	6.2	6.2	37.581	336	336	0	7.7399	By MS/MS		6.2	0	664710	664710	0	47479	47479	0	664710	0	1	0	1				647	113	TRUE	114	205	183	183
E2QCF1;A0A0B4LFH8;Q7KN85		ATPCL	ATP-citrate synthase; ATP-citrate synthase; ATP-citrate synthase	2	2	2	2	0	2	0	2	0	3.1	3.1	3.1	119.75	1095	1095;1096;1112	0	22.452	By MS/MS		3.1	0	2144500	2144500	0	38295	38295	0	2144500	0	3	0	3				78	2126;2864	True;True	2174;2929	4148;4149;5486	3554;3555;4770	3555;4770
Q9VVW8	ATP-dependent (S)-NAD(P)H-hydrate dehydratase	CG10424	ATP-dependent (S)-NAD(P)H-hydrate dehydratase	1	1	1	1	0	1	0	1	0	3.3	3.3	3.3	32.153	300	300	0.0010504	6.6234	By MS/MS		3.3	0	1647800	1647800	0	137320	137320	0	1647800	0	1	0	1				1037	2901	TRUE	2967	5548	4829	4829
A0A0B4KFI7;A0A0B4K7L1;P52034-3;P52034;P52034-2	ATP-dependent 6-phosphofructokinase	Pfk	ATP-dependent 6-phosphofructokinase; ATP-dependent 6-phosphofructokinase; Isoform C of ATP-dependent 6-phosphofructokinase; ATP-dependent 6-phosphofructokinase; Isoform A of ATP-dependent 6-phosphofructokinase	1	1	1	1	0	1	0	1	0	1.7	1.7	1.7	102.48	922	922;950;788;788;950	0	6.7681	By MS/MS		1.7	0	1205300	1205300	0	28698	28698	0	1205300	0	1	0	1				27	1034	TRUE	1058	2007	1737	1737
Q27268;M9PC90	ATP-dependent RNA helicase WM6	Hel25E	ATP-dependent RNA helicase WM6; Helicase at 25E, isoform D	2	2	2	2	0	2	0	2	0	5.2	5.2	5.2	48.651	424	424;305	0	11.148	By MS/MS		5.2	0	3152400	2975200	0	157620	148760	0	0	0	2	0	2				631	1289;1938	True;True	1317;1982	2488;3762;3763	2162;3228	2162;3228
E1JH67;Q9V751;P45884	Attacin-B;Attacin-A	AttB;AttA	Attacin-B, isoform B; Attacin-B; Attacin-A	1	1	1	1	0	1	0	1	0	5.5	5.5	5.5	22.569	218	218;218;224	0.004845	6.1559	By MS/MS		5.5	0	1796800	1796800	0	179680	179680	0	1796800	0	2	0	2				320	495	TRUE	502	919	824;825	824
M9PBM3;Q9VPW2		Atg4a	Autophagy-related 4a, isoform B; Autophagy-related 4a, isoform A	2	2	2	2	0	2	0	2	0	7.3	7.3	7.3	45.516	410	410;411	0	11.612	By MS/MS		7.3	0	590480	590480	0	29524	29524	0	590480	0	2	0	2				408	2940;4714	True;True	3009;4839	5622;9053	4901;7830	4901;7830
Q9VVS6	Autophagy-related protein 3	Atg3	Autophagy-related protein 3	3	3	3	3	0	3	0	3	0	13.9	13.9	13.9	37.012	330	330	0	26.814	By MS/MS		13.9	0	2500300	2500300	0	227300	227300	0	2500300	0	3	0	3				1034	450;2097;3555	True;True;True	457;2145;3652	819;4099;6778	722;3508;5899	722;3508;5899
A0A0B4KG14;A0A0B4KF57;Q9VMY8		aux	Auxilin, isoform C; Auxilin, isoform D; Auxilin, isoform A	1	1	1	1	0	1	0	1	0	1.1	1.1	1.1	126.69	1153	1153;1157;1165	1	-2	By MS/MS		1.1	0	0	0	0	0	0	0	0	0	1	0	1	+			39	598	TRUE	608	1137	1012	1012	3;4	1093;1096
Q5BIC3		az2	Az2	1	1	1	1	0	1	0	1	0	1.9	1.9	1.9	68.823	593	593	1	-2	By MS/MS		1.9	0	0	0	0	0	0	0	0	0	1	0	1	+			641	586	TRUE	596	1109	985	985	164	498
A0A0C4DHG5;P26686-4;P26686-6;P26686-3;P26686-2;P26686-5;P26686	Serine-arginine protein 55	B52	B52, isoform O; Isoform D of Serine-arginine protein 55; Isoform F of Serine-arginine protein 55; Isoform B of Serine-arginine protein 55; Isoform A of Serine-arginine protein 55; Isoform E of Serine-arginine protein 55; Serine-arginine protein 55	1	1	1	1	1	1	1	1	1	2.5	2.5	2.5	40.381	355	355;135;147;329;350;355;376	0.0056872	6.0639	By MS/MS	By matching	2.5	2.5	4101400	2796800	690260	292960	199770	49305	0	6475300	1	0	1				103	3014	TRUE	3084	5746;5747;5748	5005	5005
Q9VQF7		Bacc	Bacchus	1	1	1	1	0	1	0	1	0	11.2	11.2	11.2	15.46	152	152	0	12.896	By MS/MS		11.2	0	815780	815780	0	203940	203940	0	815780	0	1	0	1				978	0	TRUE	0	0	0	0
M9PCH8;Q9VLU0	Barrier-to-autointegration factor	baf	Barrier to autointegration factor, isoform B; Barrier-to-autointegration factor	2	2	2	2	2	2	2	2	2	27.8	27.8	27.8	10.116	90	90;90	0	63.164	By MS/MS	By matching	27.8	27.8	74886000	71857000	1513500	12481000	11976000	252240	65668000	19162000	5	0	6				422	3667;4681	True;True	3772;4805	6999;7000;7001;8982;8983;8984;8985;8986	6092;7776;7777;7778;7779;7780;7781	6092;7777
Q8IPG9;M9PCW5;Q7KTJ7		Bsg	Basigin, isoform A; Basigin, isoform J; Basigin, isoform G	7	7	7	7	2	7	2	7	2	26	26	26	29.225	265	265;266;648	0	50.963	By MS/MS	By matching	26	6.4	46394000	44385000	1483300	2899600	2774100	92704	39774000	18525000	9	0	10				426	1271;1613;1614;3364;4519;5584;5799	True;True;True;True;True;True;True	1299;1651;1652;3442;4641;5727;5946	2457;2458;3116;3117;6439;6440;8644;8645;8646;10726;11139	2132;2688;2689;2690;5607;5608;7497;7498;9285;9634	2132;2688;2690;5608;7497;9285;9634
Q9Y168;Q9I7L9		BcDNA.GH02384	BcDNA.GH02384; Uncharacterized protein, isoform A	2	2	2	2	0	2	0	2	0	7.4	7.4	7.4	48.125	421	421;421	0	11.395	By MS/MS		7.4	0	1441600	1441600	0	65527	65527	0	1441600	0	2	0	2				773	2995;3285	True;True	3065;3360	5704;6280	4973;5460	4973;5460
Q9Y162		Vps4	BcDNA.GH02678	2	2	2	2	1	2	1	2	1	5	5	5	49.595	442	442	0	12.372	By MS/MS	By matching	5	2	3911300	3549800	361570	144860	131470	13392	0	3391900	2	0	2				1149	2898;5453	True;True	2964;5596	5544;5545;10488	4826;9086	4826;9086
Q9Y156		obst-B	BcDNA.GH02976	1	1	1	1	0	1	0	1	0	3	3	3	38.165	337	337	1	-2	By MS/MS		3	0	5033600	5033600	0	228800	228800	0	5033600	0	0	0	0	+			1148	3558	TRUE	3655	6781	5902	5902	241	6
Q9VKG4		BcDNA.GH07269	BcDNA.GH07269	2	2	2	2	2	2	2	2	2	5.4	5.4	5.4	67.439	682	682	0	31.745	By MS/MS	By MS/MS	5.4	5.4	14679000	6827500	6455700	863440	401620	379750	14295000	53092000	3	4	9				918	3299;5551	True;True	3374;5694	6306;6307;6308;10668;10669;10670	5487;5488;5489;5490;9234;9235;9236;9237;9238	5490;9235
Q9Y125;Q8IMH4		Sap-r	BcDNA.GH08312; Saposin-related, isoform B	23	23	23	23	7	23	7	23	7	28.4	28.4	28.4	105.96	953	953;876	0	223.87	By MS/MS	By MS/MS	28.4	9.7	601580000	594080000	4807700	15425000	15233000	123270	565450000	52230000	33	2	37				1146	217;690;969;1071;1092;1388;1485;2194;2222;2269;2279;2317;2590;2704;2847;3292;3936;4054;4153;4183;4575;5048;5416	True;True;True;True;True;True;True;True;True;True;True;True;True;True;True;True;True;True;True;True;True;True;True	218;705;991;992;1095;1117;1419;1519;2244;2272;2320;2330;2368;2647;2764;2765;2912;3367;4046;4166;4266;4297;4697;5182;5559	411;1335;1877;1878;1879;1880;1881;2077;2121;2122;2123;2124;2689;2872;4309;4354;4355;4437;4448;4449;4529;4530;4531;5002;5003;5004;5207;5208;5454;5455;6294;7519;7745;7941;7989;8769;8770;8771;9710;10417;10418;10419;10420	356;1178;1634;1635;1636;1637;1638;1788;1824;1825;2317;2479;3693;3739;3740;3824;3835;3901;3902;3903;3904;4319;4320;4321;4511;4512;4513;4738;4739;5476;6510;6703;6870;6918;7595;7596;8406;9022;9023;9024	356;1178;1636;1788;1825;2317;2479;3693;3740;3824;3835;3902;4319;4513;4738;5476;6510;6703;6870;6918;7595;8406;9023	238;239;240	355;509;890
Q9Y102;M9PFV8		rgn	BcDNA.GH11973; Regeneration, isoform B	1	1	1	0	1	0	1	0	1	1.5	1.5	1.5	97.345	800	800;808	0	7.5375		By MS/MS	0	1.5	1754100	0	1203800	56583	0	38833	0	11293000	0	1	2				447	5256	TRUE	5392	10112;10113	8758;8759	8758
Q7KLW9		Prp19	BcDNA.LD02793	3	3	3	3	0	3	0	3	0	9.9	9.9	9.9	55.198	505	505	0	24.204	By MS/MS		9.9	0	5506000	5506000	0	262190	262190	0	5506000	0	3	0	3				677	321;4862;5069	True;True;True	325;4992;5203	585;9338;9756	514;8071;8441	514;8071;8441
Q8IN02		Dph5	BcDNA.LD12153	2	2	2	2	0	2	0	2	0	11	11	11	31.619	281	281	0	14.13	By MS/MS		11	0	1889500	1889500	0	145350	145350	0	1889500	0	2	0	2				710	3822;4602	True;True	3931;4724	7298;8818	6320;7635	6320;7635
Q9V3Y5		BcDNA.LD23634	BcDNA.LD23634	3	3	3	2	2	2	2	2	2	3.6	3.6	3.6	112.7	998	998	0	17.375	By MS/MS	By MS/MS	2.7	2.1	1377400	634570	742880	32796	15109	17688	0	6968900	1	2	3				793	1132;1434;1594	True;True;True	1157;1467;1632	2199;2785;2786;3086	1885;2401;2661	1885;2401;2661
Q9Y0Y5		epsilonCOP	BcDNA.LD29885	3	3	3	3	0	3	0	3	0	10.1	10.1	10.1	34.619	306	306	0	20.044	By MS/MS		10.1	0	9336700	9336700	0	718210	718210	0	9336700	0	3	0	3				1144	2639;4066;5689	True;True;True	2696;4178;5834	5085;7766;10922	4389;6721;9439	4389;6721;9439
A0A0B4KGU4;Q9VHP0;M9PBB5;P09052	ATP-dependent RNA helicase bel	bel	Belle, isoform B; ATP-dependent RNA helicase bel	8	8	8	8	0	8	0	8	0	14.4	14.4	14.4	85.413	801	801;798;661;661	0	51.411	By MS/MS		14.4	0	8822500	8822500	0	205180	205180	0	8822500	0	7	0	7				54	908;1237;1299;1889;2646;3486;4145;4321	True;True;True;True;True;True;True;True	926;1263;1327;1932;2705;3573;4257;4438	1768;2402;2502;3664;5108;6667;7924;8246	1532;2085;2175;3152;4412;5801;6857;7149	1532;2085;2175;3152;4412;5801;6857;7149
M9PHG4;M9PF16;Q00963	Spectrin beta chain	beta-Spec	Beta spectrin, isoform C; Beta spectrin, isoform B; Spectrin beta chain	5	5	5	5	0	5	0	5	0	2.8	2.8	2.8	249.56	2147	2147;2308;2291	0	31.537	By MS/MS		2.8	0	4514300	4514300	0	35268	35268	0	4514300	0	6	0	6				441	277;3114;5028;5138;5441	True;True;True;True;True	279;3185;5162;5273;5584	504;5942;9681;9880;10470	436;5183;5184;8380;8564;9070	436;5184;8380;8564;9070
Q9VGE7	Beta-galactosidase	Ect3	Beta-galactosidase	1	1	1	0	1	0	1	0	1	2.4	2.4	2.4	71.896	637	637	0.0099458	5.9158		By MS/MS	0	2.4	180980	0	180980	5838	0	5838	0	1697700	0	1	1				881	2029	TRUE	2076	3957	3398	3398
Q9V9T9	Beta-glucuronidase	betaGlu	Beta-glucuronidase	6	6	6	6	0	6	0	6	0	9.6	9.6	9.6	79.301	686	686	0	43.469	By MS/MS		9.6	0	14936000	14936000	0	515020	515020	0	14936000	0	7	0	7				816	829;1248;1342;1943;4270;4418	True;True;True;True;True;True	845;1274;1371;1987;4386;4537	1615;2424;2593;3768;8159;8441	1410;2100;2250;3233;7075;7318;7319	1410;2100;2250;3233;7075;7319
P28668;P28668-2	Bifunctional glutamate/proline--tRNA ligase;Glutamate--tRNA ligase;Proline--tRNA ligase	Aats-glupro	Bifunctional glutamate/proline--tRNA ligase; Isoform B of Bifunctional glutamate/proline--tRNA ligase	9	9	9	9	1	9	1	9	1	6.4	6.4	6.4	189.41	1714	1714;996	0	52.444	By MS/MS	By matching	6.4	0.5	16146000	15088000	634490	171770	160510	6749.9	15088000	0	9	0	9				547	60;498;1719;2681;3140;3403;3471;3693;4467	True;True;True;True;True;True;True;True;True	61;505;1759;2740;3212;3481;3555;3798;4588	119;924;925;926;3311;5175;5991;6504;6625;7039;8544	109;110;830;2852;4475;5226;5656;5766;6126;7403	109;830;2852;4475;5226;5656;5766;6126;7403
Q9VRL8		blanks	Blanks	8	8	8	8	1	8	1	8	1	26.5	26.5	26.5	35.625	324	324	0	50.167	By MS/MS	By matching	26.5	2.8	30301000	28595000	408400	1442900	1361700	19448	22019000	0	8	0	8				994	288;289;303;737;2903;3249;4428;4763	True;True;True;True;True;True;True;True	290;291;306;753;2969;3322;4547;4891	525;526;527;550;551;552;1436;5552;6205;8464;8465;9160	453;454;455;456;481;1267;4833;5400;7342;7919	455;456;481;1267;4833;5400;7342;7919
O97365		BM-40-SPARC	BM-40	3	3	3	3	0	3	0	3	0	10.9	10.9	10.9	35.182	304	304	0	22.955	By MS/MS		10.9	0	34178000	34178000	0	2278500	2278500	0	34178000	0	3	0	3				501	691;5615;5644	True;True;True	706;5759;5788	1336;10796;10848	1179;9334;9372	1179;9334;9372
Q9VIE7		bur	Burgundy, isoform B	4	4	4	4	0	4	0	4	0	7	7	7	76.789	683	683	0	28.885	By MS/MS		7	0	5064900	5064900	0	129870	129870	0	5064900	0	4	0	4				900	1119;2604;2654;5503	True;True;True;True	1144;2661;2713;5646	2171;5026;5118;10584	1863;4337;4423;9166	1863;4337;4423;9166
Q9VT60;Q7KUD4		iPLA2-VIA	Calcium-independent phospholipase A2 VIA, isoform A; Calcium-independent phospholipase A2 VIA, isoform B	17	17	17	17	0	17	0	17	0	27.5	27.5	27.5	96.862	877	877;887	0	136.73	By MS/MS		27.5	0	46026000	46026000	0	793550	793550	0	43279000	0	18	0	18				1007	293;469;561;959;1381;1544;1658;2510;2545;2827;3054;3476;3511;3865;4235;4526;4984	True;True;True;True;True;True;True;True;True;True;True;True;True;True;True;True;True	295;476;571;981;1412;1580;1697;2566;2602;2891;3124;3562;3598;3975;4351;4648;5118	532;877;1058;1863;2672;2986;3191;3192;4869;4918;5420;5837;6645;6700;7387;8089;8671;9600	461;780;933;1619;2307;2574;2757;2758;4209;4248;4708;5074;5785;5833;6392;7011;7513;8312	461;780;933;1619;2307;2574;2757;4209;4248;4708;5074;5785;5833;6392;7011;7513;8312
Q59DP8;Q59DQ0;E6EK17;E6EK15;Q9V4C7;E6EK18;Q59DP9	Calcium-transporting ATPase	PMCA	Calcium-transporting ATPase; Calcium-transporting ATPase; Calcium-transporting ATPase; Calcium-transporting ATPase; Calcium-transporting ATPase; Calcium-transporting ATPase; Calcium-transporting ATPase	5	5	5	5	3	5	3	5	3	6	6	6	123.42	1120	1120;1183;1187;1194;1206;1210;1255	0	32.697	By MS/MS	By MS/MS	6	3.5	11150000	10493000	656730	253410	238480	14926	9238200	7415800	6	1	7				342	475;1169;3411;3581;3591	True;True;True;True;True	482;1195;3489;3684;3695	889;890;2249;6512;6513;6514;6856;6872;6873	794;1935;5664;5665;5666;5964;5984	794;1935;5664;5964;5984
A0A0B4LF57;P62152	Calmodulin	Cam	Calmodulin, isoform C; Calmodulin	5	5	5	5	2	5	2	5	2	34.2	34.2	34.2	16.81	149	149;149	0	33.344	By MS/MS	By MS/MS	34.2	14.1	61966000	57437000	1583000	6885200	6381900	175890	68290000	20065000	5	1	8				72	116;833;1141;1142;2272	True;True;True;True;True	117;849;1166;1167;2323	210;211;212;1629;1630;2212;2213;2214;4440	186;187;188;189;1423;1900;1901;3827	188;1423;1900;1901;3827
A8DYJ3;A0A0B4LG26;Q11002;Q11002-2	Calpain-A;Calpain-A catalytic subunit	CalpA	Calpain-A, isoform C; Calpain-A, isoform D; Calpain-A; Isoform A of Calpain-A	5	4	4	5	0	4	0	4	0	8	6.8	6.8	93.962	828	828;843;828;565	0	26.32	By MS/MS		8	0	6551000	6551000	0	163770	163770	0	6551000	0	4	0	4				84	1166;2991;3642;5148;5742	True;True;False;True;True	1192;3061;3747;5283;5887	2246;5698;6961;9897;11018	1932;4969;6062;8581;9523	1932;4969;6062;8581;9523
M9NE73;Q9VT65	Calpain-B;Calpain-B catalytic subunit 1;Calpain-B catalytic subunit 2	CalpB	Calpain-B, isoform B; Calpain-B	11	11	10	11	0	11	0	10	0	18.3	18.3	17.2	103.81	925	925;925	0	76.481	By MS/MS		18.3	0	34980000	34980000	0	777330	777330	0	34980000	0	13	0	13				385	193;1090;1168;1773;2085;2896;3642;3655;3753;5150;5401	True;True;True;True;True;True;True;True;True;True;True	194;1115;1194;1815;2133;2962;3747;3760;3859;5285;5544	369;370;2114;2248;3416;4074;5542;6961;6984;7158;9899;10382	313;314;1818;1934;2943;3488;3489;4824;6062;6078;6210;8583;8996	314;1818;1934;2943;3489;4824;6062;6078;6210;8583;8996
Q53YH3;P29413	Calreticulin	Crc	Calreticulin, isoform B; Calreticulin	4	4	4	4	0	4	0	4	0	13.5	13.5	13.5	46.808	406	406;406	0	27.039	By MS/MS		13.5	0	16701000	16701000	0	726140	726140	0	16701000	0	6	0	6				550	1726;1795;2199;4018	True;True;True;True	1767;1837;2249;4129	3326;3455;4315;4316;4317;7676	2864;2977;2978;3698;3699;3700;6647	2864;2977;3698;6647
X2J9E8;L0MQ08;Q9V498	Calsyntenin-1	Cals	Calsyntenin-1, isoform D; Calsyntenin-1, isoform C; Calsyntenin-1	3	3	3	3	2	3	2	3	2	3.8	3.8	3.8	110.49	978	978;979;978	0	18.496	By MS/MS	By MS/MS	3.8	2.7	3912900	3101600	607690	71143	56392	11049	2590400	6211800	2	1	3				358	1369;3251;5489	True;True;True	1399;3324;5632	2643;2644;6208;10558;10559;10560	2285;5402;9150	2285;5402;9150
M9PBN7;P48603	F-actin-capping protein subunit beta	cpb	Capping protein beta, isoform B; F-actin-capping protein subunit beta	2	2	2	2	0	2	0	2	0	8	8	8	31.363	276	276;276	0	14.824	By MS/MS		8	0	2255400	2255400	0	140960	140960	0	2255400	0	2	0	2				409	4298;4624	True;True	4415;4746	8213;8872	7122;7683	7122;7683
E4NKG1;Q9I7D3	Caprin homolog	Capr	Caprin, isoform B; Caprin homolog	2	2	2	2	0	2	0	2	0	3.1	3.1	3.1	103.59	961	961;961	0	21.571	By MS/MS		3.1	0	2978800	2978800	0	85109	85109	0	2978800	0	2	0	2				341	341;1338	True;True	346;1367	617;2586	540;2246	540;2246
Q9VIB5	Carboxylic ester hydrolase	alpha-Est7	Carboxylic ester hydrolase	6	6	6	6	0	6	0	6	0	13.5	13.5	13.5	65.435	572	572	0	46.206	By MS/MS		13.5	0	8930100	8930100	0	318930	318930	0	8930100	0	11	0	11				899	1607;2520;2863;3111;4091;5589	True;True;True;True;True;True	1645;2576;2928;3182;4203;5732	3108;4882;5485;5939;7814;7815;10734	2681;2682;4219;4769;5178;5179;6768;6769;6770;9291;9292	2682;4219;4769;5178;6768;9291
Q9VDT5	Carboxypeptidase	CG4572-RC	Carboxypeptidase	4	4	4	4	0	4	0	4	0	10.6	10.6	10.6	54.385	482	482	0	25.095	By MS/MS		10.6	0	12670000	12670000	0	745290	745290	0	12670000	0	5	0	5				855	2125;4313;4844;5436	True;True;True;True	2173;4430;4973;5579	4147;8233;9304;10456	3553;7139;7140;8044;9057	3553;7140;8044;9057
O76928		cm	Carmine, isoform A	1	1	1	1	0	1	0	1	0	3.9	3.9	3.9	46.795	415	415	0	6.9621	By MS/MS		3.9	0	612390	612390	0	29162	29162	0	612390	0	1	0	1				494	4500	TRUE	4622	8608	7464	7464
A4V4C1;M9NGA3;M9NDU6;M9PHA6;P08182-3;P08182	Casein kinase II subunit beta	CkIIbeta	Casein kinase II beta subunit, isoform C; Casein kinase II beta subunit, isoform J; Casein kinase II beta subunit, isoform I; Casein kinase II beta subunit, isoform K; Isoform B of Casein kinase II subunit beta; Casein kinase II subunit beta	1	1	1	1	0	1	0	1	0	6.5	6.5	6.5	24.829	215	215;233;233;234;215;235	0	11.854	By MS/MS		6.5	0	0	0	0	0	0	0	0	0	1	0	1				142	1656	TRUE	1695	3188	2753	2753
P17336	Catalase	Cat	Catalase	1	1	1	1	0	1	0	1	0	2.8	2.8	2.8	57.149	506	506	0	6.8175	By MS/MS		2.8	0	1158900	1158900	0	44572	44572	0	1158900	0	1	0	1				529	313	TRUE	316	571	499	499
P35220	Catenin alpha	alpha-Cat	Catenin alpha	1	1	1	1	0	1	0	1	0	1.2	1.2	1.2	102.44	917	917	1	-2	By MS/MS		1.2	0	0	0	0	0	0	0	0	0	1	0	1	+			556	1161	TRUE	1187	2241	1927	1927	153;154	686;689
Q7K485		cathD	CathD	7	7	7	7	2	7	2	7	2	32.4	32.4	32.4	42.472	392	392	0	56.063	By MS/MS	By matching	32.4	10.2	55829000	55282000	546600	3987800	3948700	39043	53308000	7101600	9	0	9				671	990;1572;1885;2398;3428;5553;5842	True;True;True;True;True;True;True	1013;1608;1928;2450;3506;5696;5990	1915;1916;3040;3651;3652;3653;4658;6541;6542;10672;11220	1668;1669;1670;2616;3139;3140;3141;4019;5691;9240;9709	1670;2616;3141;4019;5691;9240;9709
Q9VY87		CtsB1	Cathepsin B1, isoform A	3	3	3	3	0	3	0	3	0	11.2	11.2	11.2	37.424	340	340	0	19.323	By MS/MS		11.2	0	16950000	16950000	0	1059400	1059400	0	16950000	0	2	0	2				1061	673;2471;4136	True;True;True	688;2524;4248	1299;4796;7909	1151;4141;6846	1151;4141;6846
Q9VHX9;A0A0B4KFA6		CD98hc	CD98 heavy chain, isoform A; CD98 heavy chain, isoform D	6	6	6	6	2	6	2	6	2	17	17	17	62.676	565	565;567	0	45.076	By MS/MS	By MS/MS	17	4.6	27871000	26837000	754490	1032200	993950	27944	24035000	9878900	5	2	7				40	35;808;1562;3369;3807;5279	True;True;True;True;True;True	36;824;1598;3447;3914;5416	58;1576;3020;6448;7265;7266;7267;10148;10149;10150	60;1380;2603;5613;6292;6293;8794	60;1380;2603;5613;6292;8794
M9NFF8;P40793	Cdc42 homolog	Cdc42	Cdc42, isoform C; Cdc42 homolog	2	2	2	2	0	2	0	2	0	11	11	11	21.403	191	191;191	0	13.36	By MS/MS		11	0	24974000	24974000	0	2774900	2774900	0	24974000	0	2	0	2				393	4012;5825	True;True	4123;5972	7666;11183	6637;9675;9676	6637;9675
P14954;O16829	Cecropin-A1/A2;Cecropin-C	CecA1;CecC	Cecropin-A1/A2; Cecropin-C	2	2	2	2	0	2	0	2	0	34.9	34.9	34.9	6.7708	63	63;63	0	13.621	By MS/MS		34.9	0	4103200	4103200	0	2051600	2051600	0	4103200	0	2	0	2				471	751;752	True;True	767;768	1459;1460	1285;1286	1285;1286
X2J5P0;Q9VKH9	Kinesin-like protein	cana	CENP-ana, isoform B; CENP-ana, isoform A	1	1	1	1	0	1	0	1	0	0.8	0.8	0.8	163.24	1409	1409;1931	0.004878	6.1878	By MS/MS		0.8	0	3062200	3062200	0	37344	37344	0	3062200	0	0	0	0				919	4453	TRUE	4572	8516	7382	7382
A4V3N7;Q9VA70	Neutral ceramidase	CDase	Ceramidase, isoform B; Neutral ceramidase	14	14	14	14	11	14	11	14	11	24.3	24.3	24.3	78.231	704	704;704	0	191.94	By MS/MS	By MS/MS	24.3	20.2	233760000	173380000	18590000	7791900	5779200	619670	161690000	185990000	21	9	40				138	166;468;658;674;800;943;1510;1724;2774;3378;3750;5045;5141;5531	True;True;True;True;True;True;True;True;True;True;True;True;True;True	167;475;673;689;816;962;963;1546;1764;1765;2838;3456;3856;5179;5276;5674	313;314;875;876;1268;1269;1270;1300;1301;1302;1563;1564;1565;1825;1826;1827;1828;1829;1830;1831;2916;2917;2918;3319;3320;3321;3322;3323;5320;5321;5322;5323;5324;5325;5326;6461;6462;6463;6464;6465;7149;7150;7151;9707;9883;9884;10636;10637;10638	272;779;1124;1125;1126;1152;1153;1369;1370;1371;1583;1584;1585;1586;1587;2513;2858;2859;2860;2861;4623;4624;4625;4626;4627;4628;4629;4630;4631;5623;5624;6203;6204;6205;8403;8567;8568;8569;9208;9209;9210	272;779;1124;1153;1371;1587;2513;2861;4626;5624;6204;8403;8567;9210	22;23	280;314
Q9VM69		nop5	CG10206-PA	6	6	6	6	3	6	3	6	3	21.1	21.1	21.1	57.17	511	511	0	46.901	By MS/MS	By matching	21.1	10.2	13336000	11662000	1043100	579830	507060	45353	7018000	10281000	9	0	9				941	962;1651;2252;3095;4008;4304	True;True;True;True;True;True	984;1690;2302;3165;4119;4421	1866;1867;3181;3182;4400;5911;5912;5913;7660;7661;8222;8223;8224	1622;2746;2747;3785;5149;5150;5151;6630;6631;7129	1622;2746;3785;5151;6630;7129
Q9VMZ9			CG1092, isoform C	2	2	2	2	1	2	1	2	1	5.6	5.6	5.6	46.804	394	394	0	14.441	By MS/MS	By MS/MS	5.6	2.3	4628200	3336100	922320	257120	185340	51240	3336100	0	3	1	4				951	2558;5658	True;True	2615;5802	4944;4945;4946;10869	4271;4272;9391;9392	4272;9392
Q9VI53			CG1105	3	3	3	3	0	3	0	3	0	9.2	9.2	9.2	46.006	422	422	0	17.548	By MS/MS		9.2	0	1253900	1253900	0	83595	83595	0	1253900	0	4	0	4				898	1636;2570;5276	True;True;True	1675;2627;5412	3162;4972;10144	2728;2729;4294;8789	2728;4294;8789
E2QCZ9;Q7JZB4	Mannose-1-phosphate guanyltransferase beta	CG1129	CG1129, isoform B; Mannose-1-phosphate guanyltransferase beta	1	1	1	1	0	1	0	1	0	3.5	3.5	3.5	40.448	369	369;369	0	6.7513	By MS/MS		3.5	0	1446800	1446800	0	68896	68896	0	1446800	0	1	0	1				339	5731	TRUE	5876	10995	9503	9503
Q8I725			CG1236	4	4	4	4	0	4	0	4	0	13.5	13.5	13.5	38.374	347	347	0	25.726	By MS/MS		13.5	0	3681200	3681200	0	153380	153380	0	3681200	0	4	0	4				704	325;1493;2659;4250	True;True;True;True	329;1528;2718;4366	592;2890;5127;8125	520;2490;4432;7042	520;2490;4432;7042
Q7K0D3			CG12909 protein	8	8	8	8	5	8	5	8	5	32	32	32	32.108	281	281	0	57.03	By MS/MS	By MS/MS	32	19.6	42970000	34175000	3702800	2685600	2135900	231420	26755000	42762000	7	3	13				656	815;2240;2284;2779;3844;4390;5217;5668	True;True;True;True;True;True;True;True	831;2290;2335;2843;3953;4509;5353;5812	1587;4379;4466;4467;4468;5339;5340;5341;7339;7340;7341;8392;8393;8394;10027;10028;10882;10883;10884	1391;3763;3849;3850;4641;6358;7274;7275;7276;8686;9405;9406;9407	1391;3763;3850;4641;6358;7274;8686;9406
M9PHD2;Q9VZE7	CTL-like protein 1	CG1311	CG1311, isoform B; CTL-like protein 1	2	2	2	2	0	2	0	2	0	6	6	6	76.301	686	686;691	0	18.633	By MS/MS		6	0	3129500	2908200	0	130400	121180	0	2908200	0	1	0	1				457	3347;5687	True;True	3424;5832	6396;10918;10919	5571;9436	5571;9436
Q9V9Q4			CG1416, isoform A	2	2	2	2	0	2	0	2	0	7.9	7.9	7.9	40.154	354	354	0	12.994	By MS/MS		7.9	0	2535100	2535100	0	126760	126760	0	2535100	0	2	0	2				814	2410;4097	True;True	2462;4209	4674;7827	4031;6781	4031;6781
Q9W3F6;A8JV22;X2JEJ0		CG1440-RC	CG1440, isoform A; AT08049p; CG1440, isoform D	1	1	1	1	0	1	0	1	0	2.9	2.9	2.9	55.156	488	488;511;551	0	6.8252	By MS/MS		2.9	0	1039400	1039400	0	37121	37121	0	1039400	0	1	0	1				158	1555	TRUE	1591	3006	2590	2590
Q9W3U9;X2JAQ5			CG14434-PA; Uncharacterized protein, isoform C	1	1	1	1	0	1	0	1	0	7.5	7.5	7.5	21.152	187	187;214	0	9.809	By MS/MS		7.5	0	499630	499630	0	38433	38433	0	499630	0	1	0	1				1123	2488	TRUE	2542	4832	4171	4171
Q9VRD4			CG1532, isoform A	2	2	2	2	0	2	0	2	0	12.5	12.5	12.5	31.642	288	288	0	13.121	By MS/MS		12.5	0	1489600	1489600	0	124140	124140	0	1489600	0	2	0	2				989	32;2288	True;True	33;2339	55;4474	57;3856	57;3856
Q9VYG8			CG15717-PA	1	1	1	1	0	1	0	1	0	4.8	4.8	4.8	27.766	252	252	0.0048356	6.1414	By MS/MS		4.8	0	509050	509050	0	33937	33937	0	509050	0	1	0	1				1063	2670	TRUE	2729	5147	4451	4451
Q9VYX8			CG1572, isoform A	1	1	1	1	1	1	1	1	1	5	5	5	17.778	160	160	0	8.0503	By MS/MS	By MS/MS	5	5	15411000	13731000	637520	2568500	2288500	106250	0	5980400	1	1	3				1072	4369	TRUE	4488	8358;8359;8360	7243;7244;7245	7243
Q7KV27;Q9VYD9			CG1640, isoform A; AT04676p	2	2	2	2	0	2	0	2	0	4.2	4.2	4.2	63.128	568	568;575	0	11.347	By MS/MS		4.2	0	1745900	1745900	0	56321	56321	0	1745900	0	2	0	2				697	322;3569	True;True	326;3671	586;6829	515;5946	515;5946	173	4
Q7K2P3;A1Z7Z4			CG1648, isoform A; CG1648, isoform B	4	4	4	4	0	4	0	4	0	23	23	23	23.853	230	230;232	0	25.321	By MS/MS		23	0	6372900	6372900	0	374880	374880	0	6372900	0	4	0	4				118	197;1121;3931;4106	True;True;True;True	198;1146;4041;4218	378;2178;7510;7850	320;1866;6505;6798	320;1866;6505;6798
Q9VYW4			CG1703, isoform A	5	5	5	3	4	3	4	3	4	9.5	9.5	9.5	101.54	901	901	0	28.586	By MS/MS	By MS/MS	6.3	7	8474300	4463600	4010700	235400	123990	111410	4166700	37921000	3	4	7				1070	227;1494;3790;4451;4731	True;True;True;True;True	228;1529;3897;4570;4858	426;427;2891;7233;8513;8514;9087	367;368;2491;6264;7379;7380;7856	368;2491;6264;7380;7856
Q9V9U7			CG1890	3	3	3	3	0	3	0	3	0	28.2	28.2	28.2	12.943	110	110	0	18.131	By MS/MS		28.2	0	7263800	7263800	0	1452800	1452800	0	7263800	0	3	0	3				817	1499;1532;5752	True;True;True	1534;1568;5897	2896;2963;11037	2497;2553;9545	2497;2553;9545
Q7K1M4			CG1902, isoform A	1	1	1	1	0	1	0	1	0	4.8	4.8	4.8	35.791	312	312	0	7.43	By MS/MS		4.8	0	0	0	0	0	0	0	0	0	1	0	1				664	1777	TRUE	1819	3420	2948	2948
Q9VAR0			CG1951	3	3	3	3	0	3	0	3	0	6.8	6.8	6.8	93.456	835	835	0	22.691	By MS/MS		6.8	0	1509600	1509600	0	39727	39727	0	1509600	0	3	0	3				824	743;1751;3225	True;True;True	759;1793;3298	1444;3371;6158	1273;2906;5357	1273;2906;5357
Q9W3C3			CG2004, isoform A	2	2	2	2	0	2	0	2	0	5.4	5.4	5.4	48.286	425	425	0	14.842	By MS/MS		5.4	0	1031900	1031900	0	42996	42996	0	1031900	0	2	0	2				1113	1687;4607	True;True	1727;4729	3255;8828	2804;7643	2804;7643
Q9VNI4			CG2046	1	1	1	1	0	1	0	1	0	6	6	6	25.782	235	235	0.0030612	6.4287	By MS/MS		6	0	559960	559960	0	43074	43074	0	559960	0	0	0	0				965	4245	TRUE	4361	8109	7028	7028
Q7JYX2;A1Z729;Q7JUS1		CG30491;CG30495	CG2065, isoform A; CG2064; AT09608p	1	1	1	1	0	1	0	1	0	4.3	4.3	4.3	33.378	300	300;330;331	0.0075472	6.0484	By MS/MS		4.3	0	1055600	1055600	0	50265	50265	0	1055600	0	1	0	1				114	5218	TRUE	5354	10029	8687	8687
M9PBH8;Q8IRH5-2;Q8IRH5	Zinc finger protein CG2199	CG2199	CG2199, isoform C; Isoform A of Zinc finger protein CG2199; Zinc finger protein CG2199	1	1	1	1	0	1	0	1	0	1.5	1.5	1.5	80.904	724	724;724;733	0.004902	6.218	By MS/MS		1.5	0	831630	831630	0	24460	24460	0	831630	0	0	0	0				403	2897	TRUE	2963	5543	4825	4825
Q9VHX4			CG2767	3	3	3	3	0	3	0	3	0	10.9	10.9	10.9	36.862	329	329	0	16.98	By MS/MS		10.9	0	4493800	4493800	0	213990	213990	0	4493800	0	2	0	2				896	914;1649;4300	True;True;True	932;1688;4417	1778;3179;8216	1541;2744;7124	1541;2744;7124
Q9W4Z1;X2JI50		ptr	CG2841, isoform A; CG2841, isoform F	1	1	1	1	1	1	1	1	1	0.6	0.6	0.6	132.9	1234	1234;1239	1	-2	By MS/MS	By matching	0.6	0.6	101730000	98446000	1834800	1518400	1469300	27386	0	17212000	0	0	0	+			1130	3567	TRUE	3669	6823;6824;6825	5944	5944	236	827
Q86BQ4;Q8STA5			CG2862, isoform B; CG2862, isoform A	1	1	1	1	1	1	1	1	1	11.1	11.1	11.1	13.845	126	126;150	0	20.761	By MS/MS	By matching	11.1	11.1	14498000	13049000	529380	1610900	1449900	58820	0	4966000	1	0	1				702	4548	TRUE	4670	8709;8710;8711	7546	7546
O46067		EG:25E8.1	CG2918, isoform A	4	4	4	4	0	4	0	4	0	5.6	5.6	5.6	103.44	923	923	0	23.321	By MS/MS		5.6	0	916040	916040	0	19914	19914	0	916040	0	4	0	4				482	21;1085;1277;3727	True;True;True;True	21;1110;1305;3832	37;2106;2469;7102	39;1810;2144;6171	39;1810;2144;6171
F6JQA6;O77277	Torsin-like protein	Torsin	CG3024 (Fragment); Torsin-like protein	3	3	3	3	1	3	1	3	1	9.1	9.1	9.1	38.17	340	340;340	0	19.702	By MS/MS	By matching	9.1	2.4	11518000	10874000	167590	677530	639630	9858.4	10874000	0	3	0	3				350	1427;2423;5764	True;True;True	1459;2475;5909	2771;2772;4695;11060;11061	2389;4050;9566	2389;4050;9566
Q9W3T9			CG3040	3	3	3	3	0	3	0	3	0	13.9	13.9	13.9	26.932	238	238	0	17.585	By MS/MS		13.9	0	2052600	2052600	0	136840	136840	0	2052600	0	3	0	3				1122	2314;3195;5068	True;True;True	2365;3268;5202	4520;6101;9755	3895;5310;8440	3895;5310;8440
Q9W3Y3			CG3226	1	1	1	1	0	1	0	1	0	6.1	6.1	6.1	25.783	230	230	0	7.1882	By MS/MS		6.1	0	430050	430050	0	30718	30718	0	430050	0	2	0	2				1124	4275	TRUE	4391	8174	7087;7088	7087
Q9VQR0		CG3246-RA	CG3246	2	2	2	2	1	2	1	2	1	5.2	5.2	5.2	49.259	445	445	0	12.263	By MS/MS	By matching	5.2	2.5	4001000	3571000	228200	200050	178550	11410	3571000	0	2	0	2				987	1661;4910	True;True	1700;5040	3195;3196;3197;9435	2763;8154	2763;8154
M9PF36;M9PEX2;Q9VSZ1			CG3529, isoform C; CG3529, isoform D; CG3529, isoform B	3	3	3	3	0	3	0	3	0	9.7	9.7	9.7	55.751	526	526;540;543	0	20.644	By MS/MS		9.7	0	1943900	1943900	0	92566	92566	0	1943900	0	3	0	3				440	2;801;5419	True;True;True	2;817;5562	2;1566;10428	2;1372;9033	2;1372;9033
Q9VQK5			CG3542	2	2	2	2	0	2	0	2	0	2.6	2.6	2.6	91.327	806	806	0	10.993	By MS/MS		2.6	0	367340	367340	0	11132	11132	0	367340	0	2	0	2				982	873;3326	True;True	890;3401	1707;6352	1484;5528	1484;5528
F6J1D0;P40423	Myosin regulatory light chain sqh	sqh	CG3595; Myosin regulatory light chain sqh	6	6	6	6	1	6	1	6	1	47.7	47.7	47.7	19.954	174	174;174	0	42.68	By MS/MS	By matching	47.7	6.3	47593000	45434000	610540	5288100	5048200	67838	45434000	0	8	0	9				349	490;1139;1327;1709;3202;3606	True;True;True;True;True;True	497;1164;1356;1749;3275;3711	913;2210;2559;3296;6112;6113;6114;6115;6905	818;1898;2222;2839;2840;5320;5321;6008;6009	818;1898;2222;2839;5320;6009
Q9VQK7			CG3605, isoform A	1	1	1	1	0	1	0	1	0	1.5	1.5	1.5	84.78	749	749	0	6.6649	By MS/MS		1.5	0	1103600	1103600	0	35599	35599	0	1103600	0	1	0	1				983	2622	TRUE	2679	5061	4367	4367
Q2PDW1;Q9VPT9			CG3662, isoform B; CG3662, isoform A	5	5	5	5	3	5	3	5	3	19	19	19	30.893	269	269;319	0	30.283	By MS/MS	By matching	19	11.5	23912000	18623000	2700900	1328400	1034600	150050	16756000	25873000	7	0	10				633	2296;2617;3572;4202;5059	True;True;True;True;True	2347;2674;3674;4316;5192	4484;4485;4486;5052;5053;5054;6833;6834;6835;8020;9732	3866;3867;3868;4361;4362;5949;5950;5951;6950;8425	3868;4362;5951;6950;8425
M9PC31;M9PEF6;Q9VQX4;Q9VQX4-2	Nicotinate phosphoribosyltransferase	CG3714	CG3714, isoform G; CG3714, isoform H; Nicotinate phosphoribosyltransferase; Isoform 2 of Nicotinate phosphoribosyltransferase	4	4	4	4	0	4	0	4	0	7.3	7.3	7.3	61.503	550	550;662;555;667	0	25.658	By MS/MS		7.3	0	13217000	13217000	0	489530	489530	0	13217000	0	4	0	4				415	405;3342;4898;5469	True;True;True;True	411;3419;5028;5612	734;6390;9410;10519	642;5565;8137;9114	642;5565;8137;9114
A0A0B4JD46;Q8T8R1	CCHC-type zinc finger protein CG3800	CG3800	CG3800, isoform B; CCHC-type zinc finger protein CG3800	4	4	4	4	2	4	2	4	2	38.2	38.2	38.2	17.615	165	165;165	0	28.848	By MS/MS	By matching	38.2	12.1	15058000	6295800	726710	1368900	572340	66064	7325900	13869000	6	0	11				9	766;767;3624;4480	True;True;True;True	782;783;3729;4602	1490;1491;1492;1493;1494;1495;6930;6931;8571;8572;8573;8574	1308;1309;1310;1311;1312;6030;6031;6032;7426;7427;7428	1309;1310;6031;7428
Q9VFD0			CG3984	2	2	2	2	0	2	0	2	0	4.3	4.3	4.3	56.955	537	537	0	14.687	By MS/MS		4.3	0	17211000	16511000	0	1912300	1834600	0	16511000	0	2	0	2				872	644;5142	True;True	657;5277	1242;9885;9886	1097;8570	1097;8570
Q960D4;O77266		EG:22E5.5	CG4199, isoform B; CG4199, isoform A	11	11	11	11	0	11	0	11	0	20.6	20.6	20.6	65.005	593	593;552	0	76.81	By MS/MS		20.6	0	24741000	24741000	0	687260	687260	0	24741000	0	14	0	14				762	30;332;685;3159;3466;4110;4608;5104;5206;5337;5448	True;True;True;True;True;True;True;True;True;True;True	30;336;700;3231;3549;4222;4730;5238;5341;5475;5591	50;600;1326;6029;6614;7856;8829;9816;10010;10253;10483	51;527;1169;5251;5758;6803;7644;7645;8498;8669;8670;8879;9080;9081	51;527;1169;5251;5758;6803;7645;8498;8669;8879;9081
Q9VQ75			CG4259, isoform A	1	1	1	1	1	1	1	1	1	6.7	6.7	6.7	30.48	270	270	0	15.795	By MS/MS	By MS/MS	6.7	6.7	10489000	9571700	677070	806820	736290	52083	0	6351500	1	1	3				975	1945	TRUE	1989	3772;3773;3774	3237;3238;3239	3237
A1ZAG1			CG4398	1	1	1	1	1	1	1	1	1	5.6	5.6	5.6	27.167	233	233	0.0048685	6.1812	By MS/MS	By matching	5.6	5.6	742800	609740	133060	74280	60974	13306	0	1248200	1	0	1				125	5010	TRUE	5144	9650;9651	8355	8355
Q9VL68			CG4598, isoform A	1	1	1	1	1	1	1	1	1	2.5	2.5	2.5	30.994	281	281	1	-2	By MS/MS	By matching	2.5	2.5	2145000	754670	1079900	165000	58052	83070	0	10130000	0	0	0	+			925	3528	TRUE	3623	6735;6736;6737	5864	5864	200;201	18;19
X2JDP6;M9MRG2;Q8T079	Putative oxidoreductase GLYR1 homolog	CG4747	CG4747, isoform C; CG4747, isoform B; Putative oxidoreductase GLYR1 homolog	2	2	2	2	0	2	0	2	0	5.6	5.6	5.6	65.251	602	602;603;602	0	26.808	By MS/MS		5.6	0	2593500	2593500	0	83662	83662	0	2593500	0	2	0	2				363	1100;5736	True;True	1125;5881	2138;11010	1835;9517	1835;9517
Q9VV40			CG4925	1	1	1	1	0	1	0	1	0	1.2	1.2	1.2	88.447	776	776	1	-2	By MS/MS		1.2	0	0	0	0	0	0	0	0	0	1	0	1	+			1024	1354	TRUE	1383	2621	2268	2268	221;222	174;176
A0A0S0X119;X2JFU3;M9MSF4;M9MSQ1;Q9VX80		CG5004-RA	CG5004, isoform F; CG5004, isoform E; CG5004, isoform D; CG5004, isoform B; CG5004, isoform A	1	1	1	1	0	1	0	1	0	5.9	5.9	5.9	24.228	221	221;277;328;1147;1247	0	6.7223	By MS/MS		5.9	0	462280	462280	0	42026	42026	0	462280	0	1	0	1				106	4709	TRUE	4834	9043	7822	7822
Q7K3E2			CG5080, isoform A	3	3	3	3	2	3	2	3	2	7	7	7	61.234	554	554	0	16.807	By MS/MS	By MS/MS	7	4.9	2966300	2257400	264090	76060	57882	6771.6	1691800	3043000	2	1	3				668	3219;3824;5496	True;True;True	3292;3933;5639	6143;6144;6145;7302;10571;10572	5345;6324;9159	5345;6324;9159
Q9VST4			CG5144	1	1	1	1	1	1	1	1	1	1.8	1.8	1.8	43.65	388	388	0.0075117	6.0188	By MS/MS	By matching	1.8	1.8	3020200	2464800	555400	143820	117370	26448	0	5210100	1	0	1				1003	2787	TRUE	2851	5354;5355	4656	4656
A1ZB80;E1JGL5;A0A0B4K7G1;A1ZB83;A0A0B4LGX1;A0A0B4K897;A1ZB77;Q7JRI6;A1ZB79;A1ZB78		CG5174-RA	CG5174, isoform A; CG5174, isoform L; CG5174, isoform N; CG5174, isoform B; CG5174, isoform P; CG5174, isoform O; CG5174, isoform J; CG5174, isoform H; CG5174, isoform M	5	5	5	5	0	5	0	5	0	39.4	39.4	39.4	22.557	208	208;209;222;355;365;369;186;188;202;166	0	44.068	By MS/MS		39.4	0	22895000	22895000	0	2543900	2543900	0	22895000	0	7	0	7				23	1438;1509;4357;4742;5080	True;True;True;True;True	1471;1545;4475;4869;5214	2790;2915;8332;9107;9775	2406;2512;7215;7216;7872;7873;8458	2406;2512;7216;7872;8458
A0A0B4LFJ1;Q23997	Chitinase-like protein CG5210	CG5210	CG5210, isoform B; Chitinase-like protein CG5210	12	12	12	12	2	12	2	12	2	30.8	30.8	30.8	50.354	452	452;452	0	76.057	By MS/MS	By matching	30.8	4.6	48137000	46601000	815920	2188000	2118200	37087	46601000	0	13	0	13				79	553;1399;1731;2243;2475;2476;2534;2709;3303;3761;5224;5760	True;True;True;True;True;True;True;True;True;True;True;True	563;1430;1772;2293;2529;2530;2591;2771;3378;3867;5360;5905	1044;2713;3334;3335;4382;4808;4809;4901;5216;6314;6315;7175;7176;7177;10041;10042;11053	922;2338;2872;3767;4153;4154;4234;4520;4521;5495;5496;6224;8695;9562	922;2338;2872;3767;4153;4154;4234;4520;5496;6224;8695;9562
Q9VCZ2		CG5346-RA	CG5346	2	2	2	2	0	2	0	2	0	9.4	9.4	9.4	45.431	403	403	0	12.743	By MS/MS		9.4	0	580010	580010	0	36251	36251	0	580010	0	2	0	2				844	3523;4686	True;True	3614;4810	6722;8994	5852;7788	5852;7788
Q9VL01		CG5390-RA	CG5390, isoform A	2	2	2	2	0	2	0	2	0	6.4	6.4	6.4	44.819	406	406	0	12.195	By MS/MS		6.4	0	2646000	2426900	0	126000	115570	0	0	0	2	0	2				923	825;2756	True;True	841;2820	1609;1610;5286	1405;4588	1405;4588
Q9VPZ5			CG5397, isoform A	4	4	4	4	0	4	0	4	0	8.1	8.1	8.1	70.934	665	665	0	25.222	By MS/MS		8.1	0	2828800	2828800	0	85722	85722	0	2828800	0	4	0	4				973	302;371;1772;2519	True;True;True;True	305;377;1814;2575	549;671;3415;4881	480;587;2942;4218	480;587;2942;4218
Q9VG65			CG5538	1	1	1	1	0	1	0	1	0	4.4	4.4	4.4	42.755	387	387	0.0049116	6.225	By MS/MS		4.4	0	1985500	1985500	0	116800	116800	0	1985500	0	1	0	1				880	5046	TRUE	5180	9708	8404	8404
Q9VCF8			CG5854	1	1	1	1	1	1	1	1	1	3.5	3.5	3.5	41.801	371	371	0	7.0721	By MS/MS	By matching	3.5	3.5	8910300	6107800	1688500	405020	277630	76750	0	15840000	1	0	1				841	3274	TRUE	3349	6257;6258;6259	5443	5443
Q9VBL3			CG5886	1	1	1	1	0	1	0	1	0	2.7	2.7	2.7	59.029	515	515	1	-2	By MS/MS		2.7	0	4432300	4432300	0	177290	177290	0	4432300	0	0	0	0	+			835	3909	TRUE	4019	7475	6468	6468	186;187;188	367;369;370
Q7KT58		BG:DS02780.1	CG5888, isoform A	1	1	1	1	0	1	0	1	0	4.6	4.6	4.6	51.659	455	455	0	9.6836	By MS/MS		4.6	0	3150800	3150800	0	136990	136990	0	3150800	0	1	0	1				689	5251	TRUE	5387	10104	8752	8752
O76742		Rab7	CG5915 protein	4	4	4	4	1	4	1	4	1	25.6	25.6	25.6	23.331	207	207	0	25.032	By MS/MS	By matching	25.6	6.8	8936900	8574600	231640	638350	612470	16546	8574600	0	4	0	4				491	476;1760;3631;5578	True;True;True;True	483;1802;3736;5721	891;3393;6943;10711;10712;10713	795;2920;6044;9276	795;2920;6044;9276
Q95SI7			CG6028	4	4	4	4	0	4	0	4	0	23.9	23.9	23.9	32.293	293	293	0	42	By MS/MS		23.9	0	16635000	16635000	0	978510	978510	0	16635000	0	5	0	5				757	2472;3287;4468;4949	True;True;True;True	2525;3362;4589;5082	4797;6282;8545;9525	4142;5462;7404;7405;8239	4142;5462;7405;8239
Q9VTK9;M9PI17;Q8IQF8;M9PF61			CG6084, isoform A; CG6084, isoform D; AT18092p; CG6084, isoform C	6	6	6	6	1	6	1	6	1	28.8	28.8	28.8	35.922	316	316;316;350;350	0	50.47	By MS/MS	By matching	28.8	3.5	91246000	90056000	512230	4562300	4502800	25612	90056000	0	13	0	14				461	175;1503;2217;4386;4909;5322	True;True;True;True;True;True	176;1539;2267;4505;5039;5459	332;333;334;2901;4347;4348;8388;9432;9433;9434;10225	286;287;288;2502;3731;3732;3733;7270;8150;8151;8152;8153;8858;8859	286;2502;3732;7270;8152;8858
H1UUH6;B7Z0P8;Q9VC99	Probable uridine-cytidine kinase	CG6364-RA;CG6364	CG6364, isoform C; CG6364, isoform B; Probable uridine-cytidine kinase	1	1	1	1	0	1	0	1	0	5.8	5.8	5.8	29.213	260	260;305;260	0	6.9311	By MS/MS		5.8	0	636610	636610	0	48970	48970	0	636610	0	0	0	0				174	4514	TRUE	4636	8636	7490	7490
Q7K1C5			CG6406, isoform A	1	1	1	1	0	1	0	1	0	2.4	2.4	2.4	59.918	544	544	0.007533	6.0382	By MS/MS		2.4	0	0	0	0	0	0	0	0	0	1	0	1				662	5526	TRUE	5669	10629	9201	9201
Q9VJZ6			CG6523	3	3	3	3	0	3	0	3	0	21.3	21.3	21.3	23.631	216	216	0	21.116	By MS/MS		21.3	0	5986700	5986700	0	498890	498890	0	5986700	0	4	0	4				913	1321;2785;5100	True;True;True	1350;2849;5234	2550;5352;9809	2214;4653;8492;8493	2214;4653;8493
Q9VWS1			CG6617	2	2	2	2	1	2	1	2	1	13.8	13.8	13.8	25.996	225	225	0	13.798	By MS/MS	By matching	13.8	5.3	3918900	2821200	423210	279920	201510	30230	2821200	0	2	0	2				1047	1676;3573	True;True	1715;3675	3224;6836;6837;6838	2786;5952	2786;5952	228	1
Q9VKD8;Q95TU2			CG6686, isoform B; CG6686, isoform A	1	1	1	0	1	0	1	0	1	1.2	1.2	1.2	111.9	964	964;970	0.0048497	6.1589		By MS/MS	0	1.2	1016100	0	848220	27462	0	22925	0	7957000	0	1	1				759	1341	TRUE	1370	2591;2592	2249	2249
Q9VT68;Q9VT69			CG6707, isoform B; CG6707, isoform A	2	2	2	2	0	2	0	2	0	13.4	13.4	13.4	25.178	231	231;266	0	14.412	By MS/MS		13.4	0	1258500	1258500	0	157320	157320	0	1258500	0	3	0	3				1008	645;2435	True;True	658;2487	1243;4720;4721	1098;4070;4071;4072	1098;4072
Q9VT32;M9PEY1;M9PEP5;M9PHW7;M9PF46;Q9VT33			CG6767, isoform A; CG6767, isoform C; CG6767, isoform F; CG6767, isoform D; CG6767, isoform G; CG6767, isoform B	4	4	4	4	0	4	0	4	0	13.1	13.1	13.1	38.279	350	350;354;369;373;373;388	0	25.317	By MS/MS		13.1	0	8821800	8821800	0	518930	518930	0	8821800	0	4	0	4				439	346;1370;3797;5506	True;True;True;True	351;1400;3904;5649	624;2645;7245;10592	546;2286;6276;9173	546;2286;6276;9173
A0A0B4K7D8;Q7K161			CG6805, isoform B; CG6805, isoform A	1	1	1	1	0	1	0	1	0	3.2	3.2	3.2	39.668	348	348;357	0.0090992	5.929	By MS/MS		3.2	0	909770	909770	0	53516	53516	0	909770	0	1	0	1				22	1721	TRUE	1761	3315	2854	2854
Q9VWQ7;Q8IQX5			CG6891, isoform A; CG6891, isoform B	3	3	3	3	0	3	0	3	0	24.5	24.5	24.5	18.56	163	163;146	0	50.681	By MS/MS		24.5	0	15526000	15526000	0	1411400	1411400	0	15526000	0	4	0	4				1046	183;4259;4266	True;True;True	184;4375;4382	352;8139;8154	299;7057;7058;7070	299;7058;7070
X2J4N6;Q9VMQ7	Putative elongator complex protein 4	CG6907	CG6907, isoform B; Putative elongator complex protein 4	2	2	2	2	0	2	0	2	0	8.9	8.9	8.9	48.712	437	437;437	0	10.96	By MS/MS		8.9	0	2253600	2253600	0	102440	102440	0	2253600	0	2	0	2				944	4588;5037	True;True	4710;5171	8796;9695	7616;8391	7616;8391
Q9VFD1			CG6912	4	4	4	4	2	4	2	4	2	11.8	11.8	11.8	47.859	433	433	0	27.861	By MS/MS	By MS/MS	11.8	5.3	14290000	9720800	1833200	714500	486040	91658	4987200	26110000	4	0	4				873	656;677;1425;2311	True;True;True;True	671;692;1457;2362	1265;1307;1308;1309;2764;2765;2766;4515	1121;1157;2381;2382;3891	1121;1157;2381;3891
Q9W392			CG7033	16	16	16	16	0	16	0	16	0	39.4	39.4	39.4	58.063	535	535	0	167.03	By MS/MS		39.4	0	102040000	101890000	0	3092300	3087500	0	101890000	0	20	0	20				1112	535;642;1145;1789;2494;2495;2826;2928;3289;3458;3608;3930;4100;4342;5375;5421	True;True;True;True;True;True;True;True;True;True;True;True;True;True;True;True	544;655;1170;1831;2548;2549;2890;2996;3364;3539;3713;4040;4212;4459;5517;5564	1007;1234;1235;2218;3443;4841;4842;5419;5593;6285;6595;6907;7508;7509;7835;8304;10338;10432	896;1092;1093;1906;2967;4180;4181;4182;4707;4874;5465;5741;6011;6503;6504;6790;7190;8951;9036;9037	896;1092;1906;2967;4180;4181;4707;4874;5465;5741;6011;6504;6790;7190;8951;9036
E1JIT4;Q9VCZ8	Probable prefoldin subunit 5	CG7048	CG7048, isoform B; Probable prefoldin subunit 5	3	3	3	2	0	2	0	2	0	22.6	22.6	22.6	19.077	168	168;168	0	19.782	By MS/MS		16.7	0	3035700	3035700	0	303570	303570	0	3035700	0	2	0	3				333	1155;3417;4003	True;True;True	1181;3495;4114	2234;6522;7648	1920;5674;6618	1920;5674;6618
Q9W0U6			CG7049	2	2	2	2	1	2	1	2	1	8.3	8.3	8.3	38.627	336	336	0	12.636	By MS/MS	By matching	8.3	4.5	1942700	1543000	202690	102250	81209	10668	0	1901400	2	0	2				1095	4173;4543	True;True	4286;4665	7968;8698;8699;8700	6895;7541	6895;7541
Q9VD02			CG7054	1	1	1	1	0	1	0	1	0	10.1	10.1	10.1	19.822	179	179	0.0039487	6.2368	By MS/MS		10.1	0	824450	824450	0	103060	103060	0	824450	0	1	0	1				845	3433	TRUE	3511	6549	5697	5697	190	1
Q9VSI1			CG7182, isoform A	1	1	1	1	0	1	0	1	0	3.1	3.1	3.1	56.818	513	513	0	7.763	By MS/MS		3.1	0	0	0	0	0	0	0	0	0	1	0	1				998	2593	TRUE	2650	5007	4324	4324
M9NF33;Q9VSH4	Cleavage and polyadenylation specificity factor subunit CG7185	CG7185	CG7185, isoform B; Cleavage and polyadenylation specificity factor subunit CG7185	3	3	3	3	1	3	1	3	1	6.4	6.4	6.4	66.125	605	605;652	0	23.557	By MS/MS	By matching	6.4	1.8	2876500	2718300	158160	136970	129440	7531.2	2718300	0	4	0	4				392	129;1876;3926	True;True;True	130;1919;4036	234;3627;7502;7503	209;3118;6497;6498	209;3118;6497
Q9VWY7			CG7192, isoform A	2	2	2	2	0	2	0	2	0	8.8	8.8	8.8	38.306	352	352	0	13.78	By MS/MS		8.8	0	1018800	1018800	0	59932	59932	0	1018800	0	1	0	1				1048	1224;3283	True;True	1250;3358	2379;6274	2066;5457	2066;5457
M9MS45;B7Z098;Q9VNX8	Eukaryotic translation initiation factor 2A	CG7414	CG7414, isoform C; CG7414, isoform D; Eukaryotic translation initiation factor 2A	1	1	1	1	0	1	0	1	0	2.5	2.5	2.5	61.327	555	555;638;638	0	7.7311	By MS/MS		2.5	0	626500	626500	0	22375	22375	0	626500	0	1	0	1				171	1	TRUE	1	1	1	1
Q9VVI1			CG7564, isoform A	1	1	1	1	0	1	0	1	0	4.3	4.3	4.3	48.415	420	420	0	7.2251	By MS/MS		4.3	0	0	0	0	0	0	0	0	0	1	0	1				1031	133	TRUE	134	240	215	215
Q9VVH4			CG7589, isoform A	1	1	1	1	0	1	0	1	0	2.6	2.6	2.6	58.842	509	509	1	-2	By MS/MS		2.6	0	0	0	0	0	0	0	0	0	1	0	1	+			1030	3546	TRUE	3643	6766	5889	5889	225;226	171;179
Q9VLN6		CG7627-RA	CG7627, isoform A	3	2	2	3	0	2	0	2	0	2.8	1.8	1.8	152.31	1355	1355	0	11.86	By MS/MS		2.8	0	328970	328970	0	5393	5393	0	328970	0	2	0	2				931	44;1058;3258	False;True;True	45;1082;3331	84;2058;6218	78;1772;5411	78;1772;5411
Q9VW70		CG7668-RA	CG7668, isoform A	1	1	1	1	0	1	0	1	0	4.5	4.5	4.5	47.993	422	422	0.0099278	5.9031	By MS/MS		4.5	0	8991600	8991600	0	428170	428170	0	8991600	0	1	0	1				1041	787	TRUE	803	1538	1350	1350	227	208
M9PD09;Q9VW56	Probable prefoldin subunit 6	CG7770	CG7770, isoform B; Probable prefoldin subunit 6	2	2	2	2	0	2	0	2	0	20	20	20	14.428	125	125;125	0	13.372	By MS/MS		20	0	2320000	2066200	0	331430	295170	0	2066200	0	2	0	2				427	541;693	True;True	550;708	1013;1014;1338	903;1181	903;1181
Q0KHZ6			CG7834, isoform A	7	7	7	7	0	7	0	7	0	32	32	32	27.217	253	253	0	46.339	By MS/MS		32	0	21462000	21462000	0	1430800	1430800	0	21462000	0	6	0	6				617	895;1264;2262;2367;3921;4757;4931	True;True;True;True;True;True;True	913;1292;2313;2418;4031;4885;5062	1749;2447;4415;4613;7495;9144;9469	1514;2123;3804;3978;6489;7905;8185	1514;2123;3804;3978;6489;7905;8185
Q9VUN9		CG7857-RA	CG7857	1	1	1	1	0	1	0	1	0	3.2	3.2	3.2	35.252	312	312	0	7.0969	By MS/MS		3.2	0	0	0	0	0	0	0	0	0	1	0	1				1021	2987	TRUE	3057	5691	4964	4964
Q9VAC1			CG7920, isoform A	1	1	1	1	0	1	0	1	0	5.5	5.5	5.5	51.854	477	477	0.0010515	6.6293	By MS/MS		5.5	0	273870	273870	0	10955	10955	0	273870	0	1	0	1				821	1755	TRUE	1797	3378	2911	2911
Q9W0B3			CG7967	1	1	1	1	0	1	0	1	0	3.8	3.8	3.8	34.457	316	316	0.0031088	6.4936	By MS/MS		3.8	0	10895000	10895000	0	726320	726320	0	10895000	0	1	0	1				1089	5661	TRUE	5805	10872	9395	9395
Q7KSU6;Q9VHN7			CG8036, isoform D; CG8036, isoform B	8	8	8	8	3	8	3	8	3	17.4	17.4	17.4	63.043	580	580;626	0	57.114	By MS/MS	By MS/MS	17.4	5.2	42038000	39064000	1967300	1356100	1260100	63462	36366000	18456000	10	1	11				688	2233;2335;2926;2952;4818;4859;5013;5536	True;True;True;True;True;True;True;True	2283;2386;2994;3022;4947;4989;5147;5679	4371;4557;5589;5590;5591;5644;9258;9259;9260;9333;9334;9335;9656;10646;10647;10648	3756;3930;4872;4919;8004;8005;8066;8067;8068;8360;9216	3756;3930;4872;4919;8004;8067;8360;9216
Q8SXU3			CG8207	1	1	1	1	0	1	0	1	0	3.7	3.7	3.7	48.11	438	438	0.0039643	6.2479	By MS/MS		3.7	0	708260	708260	0	33727	33727	0	708260	0	1	0	1				739	5190	TRUE	5325	9980	8640	8640
Q9VSC5			CG8209	2	2	2	2	0	2	0	2	0	8.2	8.2	8.2	36.732	331	331	0	16.755	By MS/MS		8.2	0	399420	399420	0	26628	26628	0	399420	0	2	0	2				997	3191;4306	True;True	3263;4423	6091;8226	5303;7131	5303;7131
A1Z7K8			CG8235	3	3	3	3	0	3	0	3	0	9.9	9.9	9.9	34.401	323	323	0	20.268	By MS/MS		9.9	0	4571600	4571600	0	217700	217700	0	4571600	0	2	0	2				117	2324;2375;3866	True;True;True	2375;2426;3976	4542;4624;7388	3914;3988;6393	3914;3988;6393
Q7K3J0			CG8258	14	14	14	14	2	14	2	14	2	29.9	29.9	29.9	59.432	546	546	0	111.29	By MS/MS	By matching	29.9	4.6	66996000	63132000	2677400	1970500	1856800	78748	59474000	23172000	16	0	16				669	88;264;1305;1720;1784;2307;2636;2652;2894;2941;3598;3977;4665;5670	True;True;True;True;True;True;True;True;True;True;True;True;True;True	89;265;1333;1760;1826;2358;2693;2711;2959;3010;3703;4088;4789;5814	163;478;2512;3312;3313;3314;3430;4510;5080;5081;5115;5116;5539;5623;5624;5625;6887;7604;8954;10888	148;415;2186;2853;2957;3884;4385;4386;4419;4420;4421;4821;4902;5997;6579;7754;9409	148;415;2186;2853;2957;3884;4385;4421;4821;4902;5997;6579;7754;9409
Q0E960			CG8389, isoform A	1	1	1	1	1	1	1	1	1	2.5	2.5	2.5	51.231	471	471	0.0074697	6.01	By MS/MS	By matching	2.5	2.5	1868200	1709100	159110	116760	106820	9944.1	0	1492500	1	0	1				613	2791	TRUE	2855	5362;5363	4664	4664
Q9VLS4			CG8498, isoform A	2	2	2	2	0	2	0	2	0	31.1	31.1	31.1	9.916	90	90	0	21.384	By MS/MS		31.1	0	0	0	0	0	0	0	0	0	2	0	2				934	1989;4296	True;True	2035;4413	3856;8211	3312;7120	3312;7120
Q7K0W1			CG8531	1	1	1	1	0	1	0	1	0	2.9	2.9	2.9	60.912	545	545	1	-2	By MS/MS		2.9	0	0	0	0	0	0	0	0	0	1	0	1	+			660	2231	TRUE	2281	4369	3753	3753	166;167	55;59
Q9VLS8;Q9VLT0		CG8673-RA	CG8668, isoform A; Hexosyltransferase	2	2	2	2	1	2	1	2	1	4.3	4.3	4.3	64.661	585	585;420	0	11.877	By MS/MS	By matching	4.3	1.9	1474900	806290	361950	54626	29863	13406	0	3395400	2	0	2				935	317;4762	True;True	320;4890	578;9157;9158;9159	508;7918	508;7918
Q9W022			CG8993	1	1	1	1	0	1	0	1	0	9.2	9.2	9.2	15.857	142	142	0.0030303	6.3545	By MS/MS		9.2	0	1138700	1138700	0	126520	126520	0	1138700	0	1	0	1				1087	2365	TRUE	2416	4611	3976	3976
Q8SX50;Q9W039			CG9018, isoform B; CG9018, isoform A	1	1	1	1	0	1	0	1	0	4.7	4.7	4.7	38.386	341	341;375	0	12.376	By MS/MS		4.7	0	764420	764420	0	40233	40233	0	764420	0	1	0	1				737	318	TRUE	321	579	509	509
Q9W0H6			CG9149	3	3	3	3	0	3	0	3	0	12.5	12.5	12.5	41.162	392	392	0	23.557	By MS/MS		12.5	0	2411000	2411000	0	133940	133940	0	2411000	0	3	0	3				1091	358;2650;4276	True;True;True	363;2709;4392	644;5113;8175	564;4416;7089	564;4416;7089
Q9VIH1		RPA2	CG9273 protein	1	1	1	1	0	1	0	1	0	13.8	13.8	13.8	26.41	246	246	0.0091075	5.9345	By MS/MS		13.8	0	842510	842510	0	76591	76591	0	842510	0	1	0	1				901	1883	TRUE	1926	3638	3130	3130
Q9VXR5			CG9281, isoform B	5	5	5	5	0	5	0	5	0	8.2	8.2	8.2	69.501	611	611	0	28.083	By MS/MS		8.2	0	3904800	3904800	0	118330	118330	0	3904800	0	5	0	5				1056	2563;2796;3582;5333;5843	True;True;True;True;True	2620;2860;3685;5471;5991	4959;5370;6857;10244;11221	4282;4669;5965;8874;9710	4282;4669;5965;8874;9710
Q9VYU9			CG9360	3	3	3	3	0	3	0	3	0	17.9	17.9	17.9	27.08	251	251	0	17.761	By MS/MS		17.9	0	3509400	3509400	0	292450	292450	0	3509400	0	4	0	4				1067	1159;2633;5282	True;True;True	1185;2690;5419	2239;5076;10153	1925;4380;4381;8797	1925;4381;8797
Q8MT48			CG9416, isoform A	3	3	3	3	0	3	0	3	0	4.3	4.3	4.3	98.074	861	861	0	18.646	By MS/MS		4.3	0	1139400	1037200	0	37980	34573	0	0	0	3	0	3				733	260;540;1014	True;True;True	261;549;1037	474;1012;1967;1968	411;902;1709	411;902;1709
Q0E9N4		CG9422-RC	CG9422, isoform A	1	1	1	0	0	0	0	0	0	5.3	5.3	5.3	23.146	206	206	1	-2			0	0	0	0	0	0	0	0	0	0	0	0	1	+			615	3491	TRUE	3578	6672	5806	5806	162	2
Q9VY10			CG9521	2	2	2	2	2	2	2	2	2	4.2	4.2	4.2	70.101	621	621	0	12.999	By MS/MS	By matching	4.2	4.2	4734600	3117700	1376600	169090	111350	49166	3118500	12913000	3	0	3				1059	2282;5329	True;True	2333;5467	4457;4458;4459;4460;10237;10238	3843;3844;8868	3843;8868
Q9VF39			CG9590	2	2	2	2	0	2	0	2	0	6.7	6.7	6.7	50.67	460	460	0	11.909	By MS/MS		6.7	0	2346400	2248700	0	111730	107080	0	2248700	0	2	0	2				868	370;2577	True;True	376;2634	669;670;4981	586;4302	586;4302
Q9VF34			CG9593	3	3	3	3	0	3	0	3	0	7.9	7.9	7.9	43.897	382	382	0	18.778	By MS/MS		7.9	0	6041500	6041500	0	274620	274620	0	6041500	0	1	0	1				867	2607;3437;5153	True;True;True	2664;3516;5288	5032;6555;9903	4343;5704;8586	4343;5704;8586
Q9VHS0		CG9601-RA	CG9601	1	1	1	1	0	1	0	1	0	2.3	2.3	2.3	58.567	523	523	0.0048309	6.1387	By MS/MS		2.3	0	0	0	0	0	0	0	0	0	1	0	1				895	4872	TRUE	5002	9361	8096	8096	196;197;198	477;481;482
Q9VVA4;M9NFH8			CG9674, isoform A; CG9674, isoform F	5	5	5	5	0	5	0	5	0	3.6	3.6	3.6	232.07	2114	2114;2115	0	36.449	By MS/MS		3.6	0	2150500	2150500	0	18700	18700	0	2150500	0	5	0	5				394	940;3548;3836;5152;5243	True;True;True;True;True	959;3645;3945;5287;5379	1822;6770;7323;9902;10087	1580;5891;6345;8585;8741	1580;5891;6345;8585;8741
E1JIF5;Q9VHK9			CG9837, isoform D; CG9837, isoform E	1	1	1	1	0	1	0	1	0	8	8	8	21.645	187	187;207	0	11.993	By MS/MS		8	0	600740	600740	0	54613	54613	0	600740	0	1	0	1				329	4673	TRUE	4797	8966	7762	7762
A0A0B4LGQ8;Q9VN19	Golgi to ER traffic protein 4 homolog	CG9853	CG9853, isoform C; Golgi to ER traffic protein 4 homolog	1	1	1	1	0	1	0	1	0	5.6	5.6	5.6	38.489	339	339;339	0.0030832	6.4613	By MS/MS		5.6	0	847210	847210	0	49836	49836	0	847210	0	1	0	1				90	4194	TRUE	4308	8006	6933	6933
Q9VXI3;Q95TL8			CG9911, isoform C; CG9911, isoform A	3	3	3	3	0	3	0	3	0	8.5	8.5	8.5	43.348	375	375;412	0	17.909	By MS/MS		8.5	0	2331300	2331300	0	129520	129520	0	2331300	0	3	0	3				758	890;988;4283	True;True;True	908;1011;4399	1743;1913;8186	1509;1666;7098	1509;1666;7098
Q9VXH7		CG9917-RA	CG9917, isoform A	4	4	4	4	0	4	0	4	0	16.9	16.9	16.9	33.816	301	301	0	30.449	By MS/MS		16.9	0	8807500	8807500	0	677500	677500	0	8807500	0	6	0	6				1051	823;2005;3362;4482	True;True;True;True	839;2052;3440;4604	1605;3888;6437;8577	1402;3340;3341;5604;7431;7432	1402;3341;5604;7431
Q9VK44			CG9934, isoform A	1	1	1	1	0	1	0	1	0	1	1	1	138.59	1217	1217	0	8.7844	By MS/MS		1	0	0	0	0	0	0	0	0	0	1	0	1				914	4201	TRUE	4315	8019	6949	6949
Q9VS02			CG9953	6	6	6	6	0	6	0	6	0	17.5	17.5	17.5	56.861	508	508	0	45.054	By MS/MS		17.5	0	25475000	25475000	0	943530	943530	0	25475000	0	5	0	5				996	447;1654;1869;2945;3382;4621	True;True;True;True;True;True	454;1693;1912;3014;3460;4743	813;3186;3614;5633;6471;8867	717;2751;3104;4909;5629;7679	717;2751;3104;4909;5629;7679
Q95SH2		Chmp1	Charged multivesicular body protein 1, isoform A	4	4	4	4	4	4	4	4	4	16.3	16.3	16.3	22.328	203	203	0	23.899	By MS/MS	By MS/MS	16.3	16.3	27786000	21182000	4288900	3087400	2353600	476550	20688000	42887000	3	1	5				756	3773;4633;5444;5516	True;True;True;True	3879;4755;5587;5659	7198;7199;7200;8887;8888;8889;10474;10475;10476;10606;10607;10608	6241;6242;7696;9073;9074;9185	6241;7696;9073;9185
Q9VRJ5		CHMP2B	Charged multivesicular body protein 2b	3	3	3	3	0	3	0	3	0	17.5	17.5	17.5	23.829	212	212	0	18.129	By MS/MS		17.5	0	3843000	3595200	0	349360	326840	0	3595200	0	3	0	3				992	3475;3571;5307	True;True;True	3561;3673;5444	6644;6831;6832;10195	5784;5948;8832	5784;5948;8832
A0A0B4JCY6;Q7KSF4;A0A0B4KHN1;A0A0B4KGT8;Q9VEN1;A0A0B4KGB3;A4V310;B7Z0L2;Q9VEN1-2	Filamin-A	cher	Cheerio, isoform I; Cheerio, isoform G; Cheerio, isoform N; Cheerio, isoform M; Filamin-A	13	13	13	13	1	13	1	13	1	8.3	8.3	8.3	242.79	2240	2240;2399;2404;2429;2210;838;857;919;838	0	97.458	By MS/MS	By matching	8.3	0.5	21568000	20459000	670550	164640	156180	5118.7	17492000	0	11	0	12				5	202;566;1441;2142;2685;3682;4394;4930;5116;5356;5509;5579;5611	True;True;True;True;True;True;True;True;True;True;True;True;True	203;576;1474;2192;2744;3787;4513;5061;5250;5496;5652;5722;5755	386;1064;2794;4204;5181;7024;8398;9467;9468;9831;10298;10299;10300;10597;10714;10792	328;939;2409;3599;4482;6113;7280;8184;8512;8920;8921;9177;9277;9330	328;939;2409;3599;4482;6113;7280;8184;8512;8920;9177;9277;9330
M9NEJ4;M9NCL3;A8DYS5		Cda5	Chitin deacetylase-like 5, isoform F; Chitin deacetylase-like 5, isoform G; Chitin deacetylase-like 5, isoform J	1	1	1	1	0	1	0	1	0	0.7	0.7	0.7	175.35	1562	1562;1790;1890	0.009901	5.8828	By MS/MS		0.7	0	2345800	2345800	0	31277	31277	0	2345800	0	1	0	1				149	5637	TRUE	5781	10834	9363	9363
Q8MM24	Chitinase-like protein Idgf1	Idgf1	Chitinase-like protein Idgf1	7	7	7	7	2	7	2	7	2	21	21	21	49.376	439	439	0	54.029	By MS/MS	By matching	21	3.9	102400000	84703000	2250400	4654600	3850200	102290	92880000	25579000	11	0	13				728	1942;2477;2912;3134;3675;4736;5507	True;True;True;True;True;True;True	1986;2531;2979;3206;3780;4863;5650	3767;4810;4811;5565;5981;5982;5983;7012;9097;10593;10594;10595	3232;4155;4156;4847;4848;5217;5218;5219;6101;6102;7866;9174;9175	3232;4155;4848;5217;6102;7866;9175
Q9VY78		Clic	Chloride intracellular channel, isoform A	3	3	3	3	0	3	0	3	0	17.3	17.3	17.3	30.17	260	260	0	26.449	By MS/MS		17.3	0	9406500	9406500	0	671900	671900	0	9406500	0	3	0	3				1060	1475;2720;3700	True;True;True	1508;2782;3805	2853;5235;7049	2460;4534;6133	2460;4534;6133
Q9VEN2		cal1	Chromosome alignment defect 1	1	1	1	0	1	0	1	0	1	1.6	1.6	1.6	109.54	979	979	1	-2		By MS/MS	0	1.6	0	0	0	0	0	0	0	0	0	1	1	+			860	1534	TRUE	1570	2968	2558	2558	191;192;193	328;333;336
O97428;Q8IRS7		cib	Ciboulot, isoform A; Ciboulot, isoform C	3	3	3	3	0	3	0	3	0	27.9	27.9	27.9	14.41	129	129;97	0	20.379	By MS/MS		27.9	0	5729200	5729200	0	572920	572920	0	5729200	0	2	0	2				502	2431;3777;4538	True;True;True	2483;3883;4660	4709;7204;8693	4063;6246;7535	4063;6246;7535
X2JC31;P29742	Clathrin heavy chain	Chc	Clathrin heavy chain; Clathrin heavy chain	38	38	38	38	5	38	5	38	5	27.3	27.3	27.3	191.18	1678	1678;1678	0	302.71	By MS/MS	By MS/MS	27.3	3	214750000	209950000	3161000	2169100	2120800	31929	208430000	29317000	50	2	54				552	237;344;555;634;721;738;1148;1208;1222;1317;1379;1477;2034;2247;2430;2576;2680;2778;2910;2971;3063;3101;3177;3730;3748;3749;3795;3796;4901;4969;5108;5118;5204;5260;5285;5380;5678;5739	True;True;True;True;True;True;True;True;True;True;True;True;True;True;True;True;True;True;True;True;True;True;True;True;True;True;True;True;True;True;True;True;True;True;True;True;True;True	238;349;565;647;737;754;1173;1234;1248;1346;1410;1510;2081;2297;2482;2633;2739;2842;2977;3041;3133;3171;3249;3835;3854;3855;3902;3903;5031;5103;5242;5252;5339;5396;5422;5523;5822;5884	443;444;622;1047;1220;1221;1395;1437;2224;2349;2377;2540;2668;2669;2670;2857;3968;4394;4708;4980;5172;5173;5174;5338;5560;5561;5562;5671;5855;5924;6062;7108;7146;7147;7148;7241;7242;7243;7244;9416;9570;9571;9820;9833;10006;10120;10157;10350;10351;10897;11014	384;385;544;924;1080;1229;1230;1231;1268;1911;2034;2064;2209;2305;2464;2465;2466;3407;3779;4062;4300;4301;4472;4473;4474;4639;4640;4841;4842;4843;4844;4940;5092;5162;5278;6175;6200;6201;6202;6272;6273;6274;6275;8140;8282;8504;8514;8665;8765;8801;8966;8967;8968;9419;9520	384;544;924;1080;1231;1268;1911;2034;2064;2209;2305;2466;3407;3779;4062;4301;4474;4639;4842;4940;5092;5162;5278;6175;6200;6201;6273;6275;8140;8282;8504;8514;8665;8765;8801;8967;9419;9520
E1JI22;Q9VWA1	Clathrin light chain	Clc	Clathrin light chain, isoform B; Clathrin light chain	3	3	3	3	2	3	2	3	2	21.9	21.9	21.9	23.84	219	219;219	0	23.639	By MS/MS	By matching	21.9	11.9	27578000	23593000	912910	3447200	2949100	114110	25883000	16770000	6	0	9				326	3436;3914;4049	True;True;True	3514;3515;4024;4161	6553;6554;7481;7482;7483;7484;7485;7734;7735;7736	5701;5702;5703;6474;6475;6476;6477;6478;6695	5701;6474;6695	84	1
Q9VMQ9		cl	Clot protein	1	1	1	1	0	1	0	1	0	7.9	7.9	7.9	14.66	126	126	0.0030426	6.3912	By MS/MS		7.9	0	1874700	1874700	0	208300	208300	0	1874700	0	2	0	2				945	1857	TRUE	1900	3588	3081;3082	3081
Q7K7G0;Q9W555		deltaCOP	Coat protein (Coatomer) delta, isoform B; Coat protein (Coatomer) delta, isoform A	4	4	4	4	0	4	0	4	0	16.9	16.9	16.9	57.817	531	531;532	0	47.544	By MS/MS		16.9	0	13510000	12702000	0	587410	552270	0	12320000	0	7	0	8				674	1076;2298;4333;4958	True;True;True;True	1100;2349;4450;5092	2089;4488;4489;4490;4491;8274;9542;9543	1795;3870;3871;3872;7168;7169;8255;8256	1795;3870;7169;8256
Q9VV89;Q8IQP1;Q8IQP2		zetaCOP	Coat protein (Coatomer) zeta, isoform A; Coat protein (Coatomer) zeta, isoform B	3	3	3	3	0	3	0	3	0	23	23	23	19.936	174	174;169;163	0	19.308	By MS/MS		23	0	6481500	6481500	0	1296300	1296300	0	6481500	0	4	0	4				1025	1982;3438;3628	True;True;True	2026;3517;3733	3842;6556;6939;6940	3298;5705;6040;6041	3298;5705;6040	223	6
Q9W0B8	Coatomer subunit alpha	alphaCOP	Coatomer subunit alpha	12	12	12	12	1	12	1	12	1	13	13	13	139.33	1234	1234	0	80.139	By MS/MS	By MS/MS	13	1.1	27740000	27264000	476600	396290	389480	6808.5	27264000	0	12	1	13				1090	203;435;1096;1865;1974;1993;3183;3233;3517;3946;4925;5019	True;True;True;True;True;True;True;True;True;True;True;True	204;442;1121;1908;2018;2040;3255;3306;3604;3605;4056;5056;5153	387;783;784;785;2130;3608;3828;3865;6076;6179;6710;6711;7548;9460;9665;9666	329;691;692;1829;3099;3285;3320;5287;5376;5840;5841;6530;8179;8366;8367	329;691;1829;3099;3285;3320;5287;5376;5840;6530;8179;8366
O62621	Coatomer subunit beta	betaCop	Coatomer subunit beta	7	7	7	7	0	7	0	7	0	8.8	8.8	8.8	102.71	914	914	0	44.007	By MS/MS		8.8	0	20347000	20347000	0	473180	473180	0	20347000	0	7	0	7				490	795;796;2111;2261;2771;5098;5221	True;True;True;True;True;True;True	811;812;2159;2312;2835;5232;5357	1550;1551;4124;4414;5317;9805;10033	1361;1362;3533;3803;4620;8488;8690	1361;1362;3533;3803;4620;8488;8690
P45437	Coatomer subunit beta	betaCop	Coatomer subunit beta	4	4	4	4	0	4	0	4	0	6.8	6.8	6.8	107.41	964	964	0	26.262	By MS/MS		6.8	0	3880700	3880700	0	88198	88198	0	3880700	0	4	0	4				569	918;4070;5301;5525	True;True;True;True	936;4182;5438;5668	1784;7775;10180;10628	1545;6732;8823;9200	1545;6732;8823;9200
P45594	Cofilin/actin-depolymerizing factor homolog	tsr	Cofilin/actin-depolymerizing factor homolog	9	9	9	9	2	9	2	9	2	56.1	56.1	56.1	17.153	148	148	0	65.461	By MS/MS	By MS/MS	56.1	12.2	254920000	251060000	1471700	23174000	22824000	133790	267890000	11283000	15	0	18				570	444;2905;3521;3522;3605;3997;4470;5744;5745	True;True;True;True;True;True;True;True;True	451;2971;2972;3611;3612;3613;3710;4108;4591;5889;5890	804;805;806;807;808;5554;5555;6719;6720;6721;6904;7640;8548;8549;8550;11022;11023;11024	708;709;710;711;712;4835;4836;5849;5850;5851;6007;6609;7408;9526;9527;9528;9529;9530;9531	708;4836;5849;5851;6007;6609;7408;9527;9530	158;159	92;105
P08120	Collagen alpha-1(IV) chain	Cg25C	Collagen alpha-1(IV) chain	27	27	27	24	15	24	15	24	15	16.6	16.6	16.6	174.3	1779	1779	0	225.33	By MS/MS	By MS/MS	14.4	11.4	326550000	303010000	13472000	3511200	3258100	144860	271920000	150360000	28	9	42				514	486;1664;1702;1703;1787;1837;1839;1841;1842;1843;1848;1958;1959;1960;1962;1967;1972;1975;1976;1997;2096;2171;2172;2712;2713;3650;4727	True;True;True;True;True;True;True;True;True;True;True;True;True;True;True;True;True;True;True;True;True;True;True;True;True;True;True	493;1703;1742;1743;1829;1880;1882;1884;1885;1886;1891;2002;2003;2004;2006;2011;2016;2019;2020;2044;2144;2221;2222;2774;2775;3755;4852	906;3201;3202;3203;3204;3285;3286;3287;3288;3438;3439;3440;3542;3546;3547;3551;3552;3553;3554;3555;3567;3568;3795;3796;3797;3798;3799;3801;3802;3803;3815;3816;3825;3826;3829;3830;3831;3832;3833;3870;4098;4258;4259;4260;4261;4262;5219;5220;5221;6976;9076;9077;9078	809;2767;2768;2830;2831;2832;2833;2963;2964;2965;3046;3048;3049;3053;3054;3055;3063;3064;3258;3259;3260;3261;3262;3264;3275;3283;3286;3287;3288;3289;3324;3507;3652;3653;3654;3655;4524;4525;6072;7847;7848;7849	809;2768;2830;2833;2963;3046;3048;3053;3054;3055;3063;3258;3259;3262;3264;3275;3283;3287;3289;3324;3507;3652;3655;4524;4525;6072;7847	146	111
Q9VDD5		cDIP	Common Dpr-interacting protein	7	7	7	7	4	7	4	7	4	19.5	19.5	19.5	62.147	554	554	0	60.236	By MS/MS	By MS/MS	19.5	9.7	73875000	65709000	7197000	2841400	2527300	276810	68387000	57181000	13	2	16				848	1861;2232;2283;2657;3182;3816;5386	True;True;True;True;True;True;True	1904;2282;2334;2716;3254;3923;5529	3600;3601;3602;4370;4461;4462;4463;4464;4465;5124;5125;6074;6075;7279;10360;10361;10362;10363	3090;3091;3092;3754;3755;3845;3846;3847;3848;4429;4430;5286;6304;8976;8977;8978	3090;3754;3847;4430;5286;6304;8978
M9PF42;Q9VLT9;M9NEC0;D3DML3		Cka	Connector of kinase to AP-1, isoform G; Connector of kinase to AP-1, isoform A; Connector of kinase to AP-1, isoform F; Connector of kinase to AP-1, isoform E	2	2	2	2	0	2	0	2	0	3.6	3.6	3.6	77.105	722	722;730;747;749	0	13.599	By MS/MS		3.6	0	2823500	2823500	0	141170	141170	0	2823500	0	2	0	2				311	2866;4227	True;True	2931;4343	5490;8075	4775;6994	4775;6994
Q8SYG2	COP9 signalosome complex subunit 3	CSN3	COP9 signalosome complex subunit 3	1	1	1	1	0	1	0	1	0	2.7	2.7	2.7	50.703	445	445	0	7.0843	By MS/MS		2.7	0	1043100	1043100	0	37254	37254	0	1043100	0	1	0	1				742	2062	TRUE	2110	4019	3446	3446
Q7JVY0;A0A0B4KEU5;A0A0B4KEJ7	Coronin	coro	Coronin; Coronin; Coronin	4	4	4	4	1	4	1	4	1	9.7	9.7	9.7	57.268	528	528;534;535	0	23.01	By MS/MS	By matching	9.7	1.5	8618500	6618400	1392100	410400	315160	66291	6618400	0	3	0	3				35	440;1394;1913;4595	True;True;True;True	447;1425;1956;4717	794;2700;2701;2702;3722;8807	697;2326;3196;7626	697;2326;3196;7626
Q9W3W1;A8JV09;D6W4T8	Coronin	pod1	Coronin; Coronin; Coronin	4	4	4	4	0	4	0	4	0	5.1	5.1	5.1	119.35	1074	1074;1255;1266	0	23.686	By MS/MS		5.1	0	2665900	2665900	0	47605	47605	0	2665900	0	4	0	4				157	1948;2818;3311;4231	True;True;True;True	1992;2882;3386;4347	3777;5400;6323;8080	3242;4693;5504;7000	3242;4693;5504;7000
Q9VDF4		Cortactin	Cortactin, isoform A	2	2	2	2	0	2	0	2	0	3.8	3.8	3.8	61.082	559	559	0	11.889	By MS/MS		3.8	0	1838900	1838900	0	70728	70728	0	1838900	0	2	0	2				849	3236;4728	True;True	3309;4853	6182;9079	5379;7850	5379;7850
A1ZBK7		cer	Crammer	1	1	1	1	0	1	0	1	0	15.2	15.2	15.2	9.4636	79	79	0.0010471	6.597	By MS/MS		15.2	0	622560	622560	0	207520	207520	0	622560	0	1	0	1				130	4472	TRUE	4593	8554	7410	7410
Q9VF24		cv-d	Crossveinless d	8	8	8	7	4	7	4	7	4	6.7	6.7	6.7	167.84	1470	1470	0	54.561	By MS/MS	By MS/MS	6	3.5	14047000	10670000	2667400	175590	133370	33343	13637000	22056000	6	2	8				865	1229;1690;2091;2439;2594;3087;3275;4715	True;True;True;True;True;True;True;True	1255;1730;2139;2491;2651;3157;3350;4840	2385;3259;3260;4085;4725;5008;5009;5899;5900;6260;9054;9055	2071;2809;3497;4076;4325;5138;5444;7831	2071;2809;3497;4076;4325;5138;5444;7831
A0A0B4KFX5;A0A0B4KGG9;A4V2S3;A0A0B4KHB2;A0A0B4KFT4;A0A0B4KGZ7;O46036-2;O46036	C-terminal-binding protein	CtBP	C-terminal binding protein, isoform I; C-terminal binding protein, isoform F; C-terminal binding protein, isoform B; C-terminal binding protein, isoform G; C-terminal binding protein, isoform J; C-terminal binding protein, isoform H; Isoform A of C-termin	2	2	2	2	0	2	0	2	0	9.2	9.2	9.2	41.344	379	379;383;386;473;476;481;386;476	0	14.268	By MS/MS		9.2	0	2477800	2477800	0	130410	130410	0	2477800	0	3	0	3				47	249;4948	True;True	250;5081	461;9524	399;8237;8238	399;8238
Q494K2		Ctf4	Ctf4	1	1	1	1	0	1	0	1	0	1.8	1.8	1.8	96.646	895	895	0.0091158	5.9439	By MS/MS		1.8	0	467480	467480	0	11130	11130	0	467480	0	1	0	1				637	5477	TRUE	5620	10531	9127	9127
M9PB90;Q9VKY2	Cullin-associated NEDD8-dissociated protein 1	Cand1	Cullin-associated and neddylation-dissociated 1, isoform B; Cullin-associated NEDD8-dissociated protein 1	2	2	2	2	0	2	0	2	0	1.8	1.8	1.8	139.35	1248	1248;1248	0	12.13	By MS/MS		1.8	0	1646900	1646900	0	25338	25338	0	1646900	0	2	0	2				400	466;870	True;True	473;887	872;1704	777;1481	777;1481
REV__Q9VKY2;REV__M9PB90			Cullin-associated NEDD8-dissociated protein 1; Cullin-associated and neddylation-dissociated 1, isoform B	1	1	1	1	0	1	0	1	0	0	0	0	139.35	1248	1248;1248	0.0057748	6.1086	By MS/MS		0	0	7526800	7526800	0	NaN	NaN	NaN	7526800	0	1	0	1		+		1155	255	TRUE	256	468	406	406
M9PI89;M9PFT9;O96433-2;O96433	Cyclin-T	CycT	Cyclin T, isoform D; Cyclin T, isoform C; Isoform A of Cyclin-T; Cyclin-T	2	2	2	2	1	2	1	2	1	3.8	3.8	3.8	94.59	884	884;1097;884;1097	0	12.67	By MS/MS	By MS/MS	3.8	1.1	7318900	6076100	726800	203300	168780	20189	6076100	0	2	1	3				446	1026;1400	True;True	1049;1431	1993;1994;1995;2714	1728;2339;2340	1728;2339
Q9VKF0		CycY	Cyclin Y, isoform A	1	1	1	1	0	1	0	1	0	4.2	4.2	4.2	45.072	406	406	0	9.2086	By MS/MS		4.2	0	0	0	0	0	0	0	0	0	1	0	1				917	4874	TRUE	5004	9363	8098	8098
Q9VRD9	Cystathionine beta-synthase	Cbs	Cystathionine beta-synthase	3	3	3	3	0	3	0	3	0	6.9	6.9	6.9	56.882	522	522	0	17.672	By MS/MS		6.9	0	3297800	3297800	0	131910	131910	0	3297800	0	3	0	3				990	1459;2389;5323	True;True;True	1492;2440;5460	2823;4645;10226	2434;4006;8860	2434;4006;8860
P23779	Cystatin-like protein	Cys	Cystatin-like protein	1	1	1	1	0	1	0	1	0	9.5	9.5	9.5	13.437	126	126	0.003992	6.2929	By MS/MS		9.5	0	1593600	1593600	0	318730	318730	0	1593600	0	1	0	1				543	671	TRUE	686	1296	1149	1149
A0A0B4KFT0;Q94514	Cytochrome c oxidase subunit 5A, mitochondrial	CoVa	Cytochrome c oxidase subunit 5A, isoform C; Cytochrome c oxidase subunit 5A, mitochondrial	1	1	1	1	0	1	0	1	0	6.7	6.7	6.7	16.622	149	149;149	0.0049164	6.226	By MS/MS		6.7	0	1943700	1943700	0	194370	194370	0	1943700	0	2	0	2				46	484	TRUE	491	904	806;807	807
Q9VF87	Cytoplasmic FMR1-interacting protein	Sra-1	Cytoplasmic FMR1-interacting protein	3	3	3	3	0	3	0	3	0	2.6	2.6	2.6	149.26	1291	1291	0	16.952	By MS/MS		2.6	0	4980800	4980800	0	69177	69177	0	4980800	0	3	0	3				870	2173;5061;5385	True;True;True	2223;5194;5528	4263;9734;10359	3656;8427;8975	3656;8427;8975
Q9VJI9	Cytosolic Fe-S cluster assembly factor NUBP1 homolog	CG17904	Cytosolic Fe-S cluster assembly factor NUBP1 homolog	2	2	2	2	0	2	0	2	0	8	8	8	33.07	311	311	0	12.637	By MS/MS		8	0	3344400	3344400	0	257260	257260	0	3344400	0	2	0	2				910	76;3846	True;True	77;3956	140;7346	127;6361	127;6361
Q8IPB1;Q9V3I1		dUTPase	Deoxyuridine triphosphatase, isoform B; BcDNA.LD08534	3	3	3	3	0	3	0	3	0	19.5	19.5	19.5	18.485	174	174;188	0	21.517	By MS/MS		19.5	0	5192600	5192600	0	432720	432720	0	5192600	0	2	0	2				715	3304;4237;4770	True;True;True	3379;4353;4898	6316;8095;9169	5497;7017;7926	5497;7017;7926
Q9VVL7	Dihydrolipoyl dehydrogenase		Dihydrolipoyl dehydrogenase	1	1	1	1	0	1	0	1	0	2.6	2.6	2.6	53.084	504	504	0	7.453	By MS/MS		2.6	0	1160100	1160100	0	52731	52731	0	1160100	0	1	0	1				1033	4323	TRUE	4440	8248	7151	7151
Q9VSU6		Dhpr	Dihydropteridine reductase	7	7	7	7	0	7	0	7	0	37.4	37.4	37.4	24.528	235	235	0	59.168	By MS/MS		37.4	0	24241000	23125000	0	1515000	1445300	0	22449000	0	8	0	9				1005	127;355;749;3872;4345;4346;5235	True;True;True;True;True;True;True	128;360;765;3982;4462;4463;4464;5371	231;232;640;1456;1457;7401;8308;8309;8310;10062;10063	207;560;1283;6403;7194;7195;7196;7197;8719	207;560;1283;6403;7194;7196;8719	220	181
Q9VMY9		DhpD	Dihydropterin deaminase	2	2	2	2	0	2	0	2	0	6.2	6.2	6.2	48.884	448	448	0	12.543	By MS/MS		6.2	0	289040	289040	0	13764	13764	0	289040	0	2	0	2				950	499;5018	True;True	506;5152	927;9664	831;8365	831;8365
Q9W374		su(r)	Dihydropyrimidine dehydrogenase	8	8	8	8	0	8	0	8	0	11.2	11.2	11.2	111.22	1031	1031	0	52.668	By MS/MS		11.2	0	9203300	9203300	0	180460	180460	0	9203300	0	9	0	9				1111	348;1021;1775;4112;4705;4951;4961;5114	True;True;True;True;True;True;True;True	353;1044;1817;4224;4829;5084;5095;5248	627;1980;3418;7860;9038;9527;9546;9828	549;1720;2945;2946;6807;7817;8241;8259;8510	549;1720;2945;6807;7817;8241;8259;8510
Q9VFQ9		Dip-B	Dipeptidase B, isoform A	4	4	4	4	0	4	0	4	0	10.6	10.6	10.6	55.533	508	508	0	29.946	By MS/MS		10.6	0	3626600	3626600	0	125060	125060	0	3626600	0	5	0	5				875	2155;3427;4309;5408	True;True;True;True	2205;3505;4426;5551	4231;6540;8229;10395	3622;5690;7135;9005;9006	3622;5690;7135;9006
M9PJI4;E1JJH6;M9NGZ2;E8NH13;M9PHK8;E1JJH5;P31007-9;P31007-6;P31007-8;P31007-1;P31007-3;P31007;P31007-5;P31007-4	Disks large 1 tumor suppressor protein	dlg1	Discs large 1, isoform T; Discs large 1, isoform N; Discs large 1, isoform Q; Discs large 1, isoform P; Discs large 1, isoform R; Discs large 1, isoform M; Isoform K of Disks large 1 tumor suppressor protein; Isoform H of Disks large 1 tumor suppressor pr	3	3	3	3	0	3	0	3	0	4.6	4.6	4.6	100.58	943	943;960;975;983;1001;1030;911;911;946;960;968;970;975;816	0	17.784	By MS/MS		4.6	0	1188600	1188600	0	31278	31278	0	1188600	0	3	0	3				334	2099;3103;4056	True;True;True	2147;3173;4168	4101;5927;7747	3511;5166;6705	3511;5166;6705
Q9VA37		dj-1beta	Dj-1beta	5	5	5	5	0	5	0	5	0	40.1	40.1	40.1	19.25	187	187	0	36.246	By MS/MS		40.1	0	6576000	6576000	0	548000	548000	0	6576000	0	6	0	6				819	834;2009;4463;4533;5527	True;True;True;True;True	850;2056;4584;4655;5670	1631;3895;8536;8682;8683;10630	1424;3346;7397;7527;7528;9202	1424;3346;7397;7527;9202
Q9XYZ5	DNA damage-binding protein 1	pic	DNA damage-binding protein 1	1	1	1	1	0	1	0	1	0	1.1	1.1	1.1	126.04	1140	1140	0	6.8776	By MS/MS		1.1	0	0	0	0	0	0	0	0	0	1	0	1				1139	3618	TRUE	3723	6918	6022	6022
X2JAI4;Q9XYU1	DNA helicase;DNA replication licensing factor Mcm3	Mcm3	DNA helicase; DNA replication licensing factor Mcm3	2	2	2	2	0	2	0	2	0	3.3	3.3	3.3	90.789	818	818;819	0	12.007	By MS/MS		3.3	0	1009700	1009700	0	20605	20605	0	1009700	0	2	0	2				1138	1525;2934	True;True	1561;3002	2945;5607	2536;4887	2536;4887
A0A0B4LEV2;Q26454	DNA replication licensing factor MCM4	dpa	DNA helicase; DNA replication licensing factor MCM4	4	4	4	4	0	4	0	4	0	5.9	5.9	5.9	96.609	866	866;866	0	23.722	By MS/MS		5.9	0	414860	414860	0	8297.2	8297.2	0	414860	0	3	0	3				67	1398;1919;2339;4107	True;True;True;True	1429;1963;2390;4219	2712;3730;4563;7851	2337;3207;3935;6799	2337;3207;3935;6799
Q9VGW6	DNA replication licensing factor Mcm5	Mcm5	DNA replication licensing factor Mcm5	1	1	1	1	0	1	0	1	0	2	2	2	82.257	733	733	0	6.8459	By MS/MS		2	0	664600	664600	0	16615	16615	0	664600	0	1	0	1				886	3196	TRUE	3269	6102	5311	5311
Q9V461	DNA replication licensing factor Mcm6	Mcm6	DNA replication licensing factor Mcm6	2	2	2	2	0	2	0	2	0	2.9	2.9	2.9	92.352	817	817	0	12.824	By MS/MS		2.9	0	1588200	1588200	0	36935	36935	0	1588200	0	2	0	2				802	769;1929	True;True	785;1973	1499;3745	1315;3217	1315;3217
P15348	DNA topoisomerase 2	Top2	DNA topoisomerase 2	3	3	3	3	0	3	0	3	0	3.5	3.5	3.5	164.39	1447	1447	0	19.794	By MS/MS		3.5	0	3013400	3013400	0	38145	38145	0	3013400	0	3	0	3				525	2373;2454;3815	True;True;True	2424;2507;3922	4620;4763;7278	3984;4113;6303	3984;4113;6303
B7YZZ9;P27864	Recombination repair protein 1	Rrp1	DNA-(apurinic or apyrimidinic site) lyase; Recombination repair protein 1	2	2	2	1	2	1	2	1	2	4	4	4	77.39	706	706;679	0	11.47	By MS/MS	By MS/MS	1.8	4	1322500	584470	737990	36735	16235	20500	0	6922900	1	2	3				168	138;1043	True;True	139;1067	250;251;2029	222;223;1751	223;1751
A0A0B4K652;P36958	DNA-directed RNA polymerase subunit;DNA-directed RNA polymerase II subunit RPB9	RpII15	DNA-directed RNA polymerase subunit; DNA-directed RNA polymerase II subunit RPB9	1	1	1	1	0	1	0	1	0	14	14	14	15.098	129	129;129	0.0010571	6.6455	By MS/MS		14	0	0	0	0	0	0	0	0	0	1	0	1				12	5020	TRUE	5154	9667	8368	8368
Q9VPQ2			DnaJ homolog shv	4	4	4	4	3	4	3	4	3	16.4	16.4	16.4	40.211	354	354	0	28.305	By MS/MS	By matching	16.4	11.6	25058000	21946000	1595200	1566100	1371600	99699	20508000	17487000	5	0	5				970	1673;1678;2459;4882	True;True;True;True	1712;1717;2512;5012	3217;3218;3219;3227;3228;3229;4769;4770;4771;9374	2781;2782;2788;4119;8108	2781;2788;4119;8108
Q53ZT0;Q24133	DnaJ protein homolog 1	DnaJ-1	DNAJ-1; DnaJ protein homolog 1	2	2	2	2	1	2	1	2	1	7.5	7.5	7.5	37.028	334	334;334	0	11.707	By MS/MS	By matching	7.5	3.6	3218900	3068800	150110	214590	204580	10007	3068800	0	1	0	1				621	857;2620	True;True	873;2677	1679;1680;5057	1463;4365	1463;4365
Q9VFV9		Droj2	DnaJ-like-2, isoform A	9	9	9	9	1	9	1	9	1	35.5	35.5	35.5	45.23	403	403	0	72.786	By MS/MS	By MS/MS	35.5	3	25118000	23525000	542100	1141700	1069300	24641	12090000	0	10	1	12				877	244;672;1453;1592;3424;3543;3939;4134;4879	True;True;True;True;True;True;True;True;True	245;687;1486;1630;3502;3640;4049;4246;5009	455;456;1297;1298;2814;3083;6535;6536;6760;7524;7904;7905;7906;7907;9371	393;394;1150;2427;2428;2658;5686;5687;5885;6513;6843;6844;8105	394;1150;2427;2658;5686;5885;6513;6843;8105
Q7KN75		Dp1	Dodeca-satellite-binding protein 1, isoform A	8	8	8	8	0	8	0	8	0	8.7	8.7	8.7	144.27	1301	1301	0	48.497	By MS/MS		8.7	0	9225900	9225900	0	151240	151240	0	9225900	0	9	0	9				684	1133;2453;2522;2582;4022;5434;5599;5841	True;True;True;True;True;True;True;True	1158;2506;2578;2639;4133;5577;5742;5989	2200;4762;4885;4988;7685;10454;10752;11219	1886;4112;4221;4307;6656;9055;9308;9309;9708	1886;4112;4221;4307;6656;9055;9309;9708
A0A0B4KEF4;Q0E9I5;Q0E9K6;Q0E9K0;Q0E9J7;Q0E9J3;Q0E9I7;Q0E9I1;Q0E9H9;A1Z6X3;A0A0C4DHD8;A0A0B4K7I5;A0A0B4K6Z8;Q0E9K7;Q0E9K2;Q0E9J6;Q0E9J1;Q0E9I3;Q0E9I0;Q0E9H7;Q0E9L9;Q0E9L5;Q0E9L4;Q0E9L8;Q0E9I8;A1Z6X1;A0A0B4K7T6;A0A0B4K6Z3;A0A0B4K6R8;Q0E9M3;Q0E9L1;A0A0B4K7H7;A0A0B4K6Y9;Q0E9L0;A1Z6X2;A0A0B4K827;Q0E9M0;Q0E9K3;Q0E9K1;A0A0B4K7H9;Q0E9K4;Q0E9J8;Q0E9J5;Q0E9J4;Q0E9J2;Q0E9I9;Q0E9I4;Q0E9I2;Q0E9H8;Q0E9H5;Q0E9K…		Dscam1	Down syndrome cell adhesion molecule 1, isoform CD; Down syndrome cell adhesion molecule 1, isoform R; Down syndrome cell adhesion molecule 1, isoform AL; Down syndrome cell adhesion molecule 1, isoform AH; Down syndrome cell adhesion molecule 1, isoform	1	1	1	1	0	1	0	1	0	1	1	1	214.47	1947	1947;2013;2016;2016;2016;2016;2016;2016;2016;2016;2016;2016;2016;2017;2017;2017;2017;2017;2017;2017;2018;2018;2018;2019;2019;2019;2019;2019;2019;2020;2020;2020;2020;2022;2022;2028;2030;2030;2030;2030;2031;2031;2031;2031;2031;2031;2031;2031;2031;2031;2032;2032;2032;2032;2032;2032;2033;2034;2034;2034;2034;2034;2035;2035;2035;2035;2035;2035;2035;2035;2036;2036;2037;2037;2038	0	7.0865	By MS/MS		1	0	724040	724040	0	7240.4	7240.4	0	724040	0	1	0	1				17	4669	TRUE	4793	8958	7758	7758
O18335		Rab11	Drab11	6	6	6	6	1	6	1	6	1	29.9	29.9	29.9	24.245	214	214	0	36.768	By MS/MS	By matching	29.9	5.1	23719000	23440000	278600	1581200	1562700	18573	23440000	0	6	0	6				475	409;1781;1792;2241;4671;5562	True;True;True;True;True;True	415;1823;1834;2291;4795;5705	742;3427;3449;4380;8962;10682;10683	647;2954;2972;3764;7760;9250;9251	647;2954;2972;3764;7760;9251
Q9V3I2		Rab5	Drab5	3	3	3	3	0	3	0	3	0	14.6	14.6	14.6	23.959	219	219	0	18.686	By MS/MS		14.6	0	6809900	6809900	0	453990	453990	0	6809900	0	3	0	3				785	110;3355;3929	True;True;True	111;3432;4039	200;6412;7507	180;5584;6502	180;5584;6502
Q9V3C8		Shc	DShc protein	1	1	1	1	0	1	0	1	0	2.7	2.7	2.7	45.004	409	409	0.0075401	6.0386	By MS/MS		2.7	0	570380	570380	0	25926	25926	0	570380	0	1	0	1				780	3083	TRUE	3153	5892	5131	5131
M9PCJ8;M9NCR4;M9NER8;M9PEI7;M9PBZ4;M9PC48;M9PCJ6;M9PB32;M9PEH5;M9PEI1;M9PC45;M9PC41;M9PBZ0;M9PB30;M9NE82;M9PB31		dp	Dumpy, isoform X; Dumpy, isoform J; Dumpy, isoform I; Dumpy, isoform Z; Dumpy, isoform W; Dumpy, isoform Y; Dumpy, isoform S; Dumpy, isoform AA; Dumpy, isoform P; Dumpy, isoform U; Dumpy, isoform T; Dumpy, isoform O; Dumpy, isoform R; Dumpy, isoform Q; Du	3	3	3	3	0	3	0	3	0	0.3	0.3	0.3	1576.3	14825	14825;15105;15638;15998;18014;18095;18641;19560;20710;21657;22300;22743;22830;22949;8579;20404	0	17.183	By MS/MS		0.3	0	441420	441420	0	727.21	727.21	0	441420	0	2	0	2				374	3826;4912;5271	True;True;True	3935;5042;5407	7304;9437;10137	6326;8157;8783	6326;8157;8783
Q7K2D2	Probable dynactin subunit 2	Dmn	Dynactin subunit 2	3	3	3	3	0	3	0	3	0	8.9	8.9	8.9	41.998	380	380	0	24.706	By MS/MS		8.9	0	4727800	4727800	0	189110	189110	0	4727800	0	3	0	3				666	290;2618;3301	True;True;True	292;2675;3376	528;5055;6310	457;4363;5492	457;4363;5492
Q9VQE0		Drp1	Dynamin related protein 1, isoform A	1	1	1	1	0	1	0	1	0	1.9	1.9	1.9	82.565	735	735	0.0010549	6.6394	By MS/MS		1.9	0	0	0	0	0	0	0	0	0	1	0	1				977	4207	TRUE	4321	8028	6957	6957
M9PE73;M9PEC8;M9PBQ0;M9PEN4;M9PHG8;M9PBQ3;P37276-2;P37276	Dynein heavy chain, cytoplasmic	Dhc64C	Dynein heavy chain 64C, isoform E; Dynein heavy chain 64C, isoform G; Dynein heavy chain 64C, isoform D; Dynein heavy chain 64C, isoform F; Dynein heavy chain 64C, isoform H; Dynein heavy chain 64C, isoform I; Isoform C of Dynein heavy chain, cytoplasmic;	3	3	3	3	0	3	0	3	0	0.8	0.8	0.8	530.84	4647	4647;4648;4651;4652;4660;4661;4638;4639	0	19.245	By MS/MS		0.8	0	1582000	1582000	0	6108.2	6108.2	0	1582000	0	3	0	3				410	1483;2286;2381	True;True;True	1517;2337;2432	2869;4470;4634	2477;3852;3996	2477;3852;3996
Q94524	Dynein light chain Tctex-type	Dlc90F	Dynein light chain Tctex-type	3	3	3	3	0	3	0	3	0	51.4	51.4	51.4	12.479	111	111	0	27.318	By MS/MS		51.4	0	7531500	7531500	0	1255300	1255300	0	7531500	0	4	0	4				748	1152;3434;3669	True;True;True	1177;3512;3774	2228;6550;6551;7004	1915;5698;5699;6094;6095	1915;5698;6094
Q9VZ20;Q8IR93		Dlic	Dynein light intermediate chain, isoform A; Dynein light intermediate chain, isoform B	2	2	2	2	0	2	0	2	0	5.5	5.5	5.5	54.457	493	493;398	0	17.208	By MS/MS		5.5	0	0	0	0	0	0	0	0	0	2	0	2				1074	1135;4664	True;True	1160;4788	2202;8953	1888;7753	1888;7753
REV__Q9W4W4			E3 ubiquitin-protein ligase	1	1	1	1	1	1	1	1	1	0	0	0	69.455	626	626	0.0066163	6.0573	By MS/MS	By matching	0	0	27603000	25315000	2288300	NaN	NaN	NaN	0	21466000	1	0	1		+		1161	3891	TRUE	4001	7436;7437	6433	6433
Q9XZ57;Q7JZD3;A1Z6P3		Eb1	Eb1, isoform E; Eb1, isoform A; Eb1, isoform F	5	5	5	5	1	5	1	5	1	22.1	22.1	22.1	32.488	290	290;291;297	0	46.11	By MS/MS	By matching	22.1	5.5	26924000	24908000	382990	1495800	1383800	21277	26622000	0	6	0	6				653	549;1227;2511;2523;4452	True;True;True;True;True	559;1253;2567;2579;4571	1035;1036;1037;1038;2382;2383;4870;4871;4886;8515	917;918;2069;4210;4222;7381	918;2069;4210;4222;7381
M9PEL7;Q09024-3;Q09024-2;Q09024	Neural/ectodermal development factor IMP-L2	ImpL2	Ecdysone-inducible gene L2, isoform D; Isoform B of Neural/ectodermal development factor IMP-L2; Isoform A of Neural/ectodermal development factor IMP-L2; Neural/ectodermal development factor IMP-L2	5	5	5	5	4	5	4	5	4	23.6	23.6	23.6	29.435	263	263;263;266;267	0	32.725	By MS/MS	By MS/MS	23.6	20.5	19258000	14469000	2198000	1375600	1033500	157000	12318000	26866000	7	3	11				438	145;157;1039;4294;5102	True;True;True;True;True	146;158;1063;4411;5236	264;265;266;297;2021;2022;2023;8205;8206;8207;8208;8209;9812;9813;9814	233;234;235;258;259;1746;7115;7116;7117;7118;8496	234;258;1746;7115;8496
M9NFP2;A8JNN3;A8JNN2;A8JNN1;M9PHR5;M9NE45;Q6IDD9-2;Q6IDD9	Sterile alpha and TIR motif-containing protein 1	Ect4	Ectoderm-expressed 4, isoform J; Ectoderm-expressed 4, isoform H; Ectoderm-expressed 4, isoform G; Ectoderm-expressed 4, isoform D; Ectoderm-expressed 4, isoform K; Ectoderm-expressed 4, isoform I; Isoform B of Sterile alpha and TIR motif-containing prote	1	1	1	1	0	1	0	1	0	1.6	1.6	1.6	115.81	1059	1059;1386;1562;1637;1704;1730;1052;1360	0	13.449	By MS/MS		1.6	0	636750	636750	0	11371	11371	0	636750	0	1	0	1				153	4459	TRUE	4578	8529	7391	7391
Q9VK85;M9PD08		Elf	Ef1alpha-like factor, isoform A; Ef1alpha-like factor, isoform C	3	3	3	3	0	3	0	3	0	7.1	7.1	7.1	66.451	619	619;495	0	20.274	By MS/MS		7.1	0	4496700	4496700	0	166540	166540	0	4496700	0	3	0	3				916	55;982;1922	True;True;True	56;1005;1966	109;1905;3735	99;1658;3210	99;1658;3210
A0A0B4JD11;Q9NJH0	Elongation factor 1-gamma	Ef1gamma	Ef1gamma, isoform C; Elongation factor 1-gamma	5	5	5	5	1	5	1	5	1	16.2	16.2	16.2	48.967	431	431;431	0	49.344	By MS/MS	By MS/MS	16.2	3	32592000	29529000	1454200	1417100	1283900	63225	29529000	0	9	1	11				8	26;287;3188;3377;3951	True;True;True;True;True	26;289;3260;3455;4061	45;522;523;524;6088;6460;7559;7560;7561	46;450;451;452;5299;5300;5622;6537;6538;6539;6540	46;450;5299;5622;6540
Q9W509		Mct1	EG:103B4.3 protein	2	2	2	2	0	2	0	2	0	4.2	4.2	4.2	67.913	626	626	0	12.227	By MS/MS		4.2	0	1571700	1571700	0	74843	74843	0	1571700	0	2	0	2				1131	994;4212	True;True	1017;4326	1927;8040	1681;6966	1681;6966
O46050		Nmd3	EG:152A3.1 protein	1	1	1	1	0	1	0	1	0	3.3	3.3	3.3	59.124	521	521	0	7.9655	By MS/MS		3.3	0	0	0	0	0	0	0	0	0	1	0	1				481	3440	TRUE	3520	6563	5713	5713
O77434;M9PGI6		Sec22	EG:34F3.8 protein; Sec22 ortholog, isoform B	1	1	1	1	0	1	0	1	0	5.7	5.7	5.7	24.646	211	211;213	0.0010482	6.5971	By MS/MS		5.7	0	474610	474610	0	39551	39551	0	474610	0	1	0	1				453	2508	TRUE	2564	4865	4206	4206
Q8T6I0;Q8T8W3		Past1	EH domain containing protein; AT21416p	11	11	11	11	2	11	2	11	2	30.5	30.5	30.5	61.004	534	534;540	0	77.493	By MS/MS	By matching	30.5	4.1	48565000	46980000	1254200	1517700	1468100	39194	46228000	12130000	13	0	13				747	1255;1670;1829;2876;3105;3549;3725;3819;4767;5601;5723	True;True;True;True;True;True;True;True;True;True;True	1283;1709;1872;2941;3176;3646;3830;3926;4895;5744;5868	2434;3212;3527;3528;5507;5508;5932;5933;6771;7098;7099;7283;9164;9165;10755;10985;10986	2112;2776;3033;3034;4787;4788;5170;5171;5892;6169;6308;7923;9311;9494	2112;2776;3034;4787;5171;5892;6169;6308;7923;9311;9494
Q0E8X6;Q9W1Q8		eIF2B-delta	eIF2B-delta, isoform B; LD05345p	1	1	1	1	0	1	0	1	0	3.1	3.1	3.1	61.839	576	576;626	0.0091659	5.9633	By MS/MS		3.1	0	912100	912100	0	26827	26827	0	912100	0	0	0	0				612	380	TRUE	386	687	602	602
Q7JXZ2		Eip55E	Eip55E, isoform A	1	1	1	1	0	1	0	1	0	3.3	3.3	3.3	42.988	393	393	0	6.7361	By MS/MS		3.3	0	1001900	1001900	0	52729	52729	0	1001900	0	1	0	1				651	3297	TRUE	3372	6302	5483	5483
A0A0B4LFL3;O96827	Probable elongation factor 1-beta	Ef1beta	Elongation factor 1 beta, isoform C; Probable elongation factor 1-beta	7	7	7	7	3	7	3	7	3	41.9	41.9	41.9	24.247	222	222;222	0	43.645	By MS/MS	By MS/MS	41.9	16.2	48493000	45819000	1116900	2852500	2695200	65699	43219000	15783000	10	0	11				81	111;159;375;1328;3365;4592;4854	True;True;True;True;True;True;True	112;160;381;1357;3443;4714;4984	201;202;299;300;301;302;676;677;678;2560;2561;6441;6442;8803;9324;9325	181;261;262;263;592;2223;2224;2225;5609;7622;7623;8060	181;263;592;2224;5609;7623;8060
C6TP87;P08736;A4V3Q6;P05303	Elongation factor 1-alpha;Elongation factor 1-alpha 1	Ef1alpha48D-RA;Ef1alpha48D	Elongation factor 1-alpha; Elongation factor 1-alpha 1	16	16	16	16	7	16	7	16	7	38	38	38	50.306	463	463;463;462;462	0	114.37	By MS/MS	By MS/MS	38	18.8	746510000	702330000	21375000	32457000	30536000	929350	686950000	204710000	21	3	26				181	310;947;1508;2396;3169;3444;3885;3887;4028;4318;4319;4636;4649;4888;5205;5845	True;True;True;True;True;True;True;True;True;True;True;True;True;True;True;True	313;968;1544;2448;3241;3524;3995;3997;4139;4435;4436;4759;4773;5018;5340;5993	564;1840;2912;2913;2914;4654;4655;4656;6044;6045;6046;6570;6571;6572;7423;7425;7426;7694;8241;8242;8243;8244;8897;8927;9390;10007;10008;10009;11224;11225;11226	494;1597;1598;2511;4015;4016;4017;5263;5264;5265;5718;5719;6420;6423;6424;6425;6664;7146;7147;7702;7729;8122;8666;8667;8668;9712;9713	494;1598;2511;4017;5265;5718;6420;6425;6664;7146;7147;7702;7729;8122;8666;9712	25	155
P13060	Elongation factor 2	EF2	Elongation factor 2	23	23	23	23	9	23	9	23	9	31.3	31.3	31.3	94.458	844	844	0	161.57	By MS/MS	By MS/MS	31.3	10.5	241920000	218190000	14298000	5259200	4743300	310820	199980000	148240000	30	3	36				521	188;301;629;889;934;1241;1465;1706;1891;2500;2501;2672;3394;3457;3971;4239;4269;4618;4840;5382;5685;5686;5824	True;True;True;True;True;True;True;True;True;True;True;True;True;True;True;True;True;True;True;True;True;True;True	189;303;304;642;907;952;1267;1498;1746;1934;2554;2555;2731;3472;3538;4082;4355;4385;4740;4969;5525;5830;5831;5971	362;547;548;1213;1741;1742;1806;1807;1808;1809;2409;2410;2411;2833;2834;2835;3291;3292;3293;3667;3668;3669;4849;4850;5150;5151;6487;6594;7592;8097;8158;8857;8858;8859;9297;9298;9299;10353;10354;10355;10913;10914;10915;10916;10917;11182	307;478;479;1073;1507;1508;1568;1569;2090;2442;2443;2836;3155;4190;4191;4453;4454;4455;5643;5740;6572;7019;7074;7673;7674;8038;8039;8970;8971;8972;9432;9433;9434;9435;9673;9674	307;478;1073;1508;1568;2090;2442;2836;3155;4190;4191;4454;5643;5740;6572;7019;7074;7673;8038;8972;9432;9435;9673	149	595
O44226		EloB	Elongin B	2	2	2	2	0	2	0	2	0	16.9	16.9	16.9	13.258	118	118	0	11.652	By MS/MS		16.9	0	915250	915250	0	101690	101690	0	915250	0	2	0	2				479	390;5035	True;True	396;5169	701;9693	614;8389	614;8389
A0A0S0WNN6;Q9TVM2	Exportin-1	emb	Embargoed, isoform B; Exportin-1	4	4	4	4	0	4	0	4	0	4.2	4.2	4.2	122.8	1063	1063;1063	0	25.662	By MS/MS		4.2	0	7387700	7387700	0	134320	134320	0	7387700	0	3	0	3				105	485;1641;2647;2811	True;True;True;True	492;1680;2706;2875	905;3169;5109;5389	808;2734;4413;4686	808;2734;4413;4686
Q9V3V9		EndoGI	Endonuclease G inhibitor, isoform A	2	2	2	2	0	2	0	2	0	8.4	8.4	8.4	40.614	359	359	0	14.656	By MS/MS		8.4	0	1594400	1594400	0	88577	88577	0	1594400	0	2	0	2				790	3049;5128	True;True	3119;5262	5829;9852	5067;8530	5067;8530
Q8T389;Q8SYD9;A8DYJ0;A8DYJ1		EndoB	Endophilin B; Endophilin B, isoform A; Endophilin B, isoform D; Endophilin B, isoform C	2	2	2	2	0	2	0	2	0	9	9	9	42.323	378	378;390;366;378	0	11.454	By MS/MS		9	0	967650	967650	0	42072	42072	0	967650	0	2	0	2				741	1292;3536	True;True	1320;3632	2492;6752	2165;5876	2165;5876
Q9VF92;A0A0B4KG69		ear	ENL/AF9-related, isoform A; ENL/AF9-related, isoform B	11	11	11	9	8	9	8	9	8	17.2	17.2	17.2	100.23	931	931;945	0	93.399	By MS/MS	By MS/MS	14.9	13.7	25441000	16540000	8371100	848030	551340	279040	13493000	75544000	11	8	21				50	489;1401;1892;2145;2750;2874;2875;4481;4735;4905;4955	True;True;True;True;True;True;True;True;True;True;True	496;1432;1935;2195;2814;2939;2940;4603;4862;5035;5089	909;910;911;912;2715;2716;3670;3671;4212;5278;5501;5502;5503;5504;5505;5506;8575;8576;9094;9095;9096;9424;9537	812;813;814;815;816;817;2341;3156;3157;3607;4577;4783;4784;4785;4786;7429;7430;7863;7864;7865;8146;8251	813;2341;3157;3607;4577;4784;4786;7430;7863;8146;8251
E1JHR5;P15007-2;P15007	Enolase	Eno	Enolase, isoform F; Isoform A of Enolase; Enolase	9	9	9	9	0	9	0	9	0	30.9	30.9	30.9	46.662	433	433;433;500	0	67.255	By MS/MS		30.9	0	57024000	56290000	0	2592000	2558700	0	56290000	0	13	0	13				323	68;352;533;1157;1274;1600;2215;2353;2800	True;True;True;True;True;True;True;True;True	69;357;541;1183;1302;1638;2265;2404;2864	130;637;997;2236;2466;3096;3097;4339;4589;4590;5376	119;556;557;889;1922;2139;2140;2671;2672;2673;3725;3954;4674	119;556;889;1922;2140;2673;3725;3954;4674
Q9VVC6		Exn	Ephexin, isoform D	2	2	2	2	0	2	0	2	0	1.2	1.2	1.2	224.99	2029	2029	0	10.969	By MS/MS		1.2	0	1312400	1312400	0	15260	15260	0	1312400	0	2	0	2				1027	335;953	True;True	340;975	606;1852	531;1609	531;1609	224	3
A0A0B4KGP8;Q24208;Q24208-2;P45975	Eukaryotic translation initiation factor 2 subunit 3	eIF-2gamma	Eukaryotic initiation factor 2gamma, isoform D; Eukaryotic translation initiation factor 2 subunit 3; Isoform C of Eukaryotic translation initiation factor 2 subunit 3	6	6	6	6	2	6	2	6	2	17.5	17.5	17.5	51.484	475	475;475;467;635	0	42.448	By MS/MS	By MS/MS	17.5	4.6	16483000	15356000	859830	659340	614250	34393	13051000	10371000	7	1	8				52	463;1734;1905;2656;4867;5253	True;True;True;True;True;True	470;1775;1948;2715;4997;5389	845;846;847;3338;3708;5122;5123;9348;10108	746;2875;3186;4426;4427;4428;8080;8754	746;2875;3186;4426;8080;8754
C9QP42;Q02748;Q9VHS8	Eukaryotic initiation factor 4A	eIF-4a	Eukaryotic initiation factor 4a, isoform E; Eukaryotic initiation factor 4A	10	10	10	10	0	10	0	10	0	23.1	23.1	23.1	45.878	403	403;403;399	0	68.763	By MS/MS		23.1	0	35471000	35471000	0	1542200	1542200	0	35471000	0	11	0	11				186	230;983;1087;1211;1300;1935;2057;2461;2916;5563	True;True;True;True;True;True;True;True;True;True	231;1006;1112;1237;1328;1979;2105;2514;2983;5706	432;1906;2110;2352;2503;3757;4014;4777;5569;10684	373;1659;1813;2038;2176;2177;3223;3441;4122;4852;9252	373;1659;1813;2038;2177;3223;3441;4122;4852;9252
M9PBZ9;P48598-2;P48598	Eukaryotic translation initiation factor 4E	eIF-4E	Eukaryotic initiation factor 4E, isoform H; Isoform II of Eukaryotic translation initiation factor 4E; Eukaryotic translation initiation factor 4E	1	1	1	1	0	1	0	1	0	9.3	9.3	9.3	29.223	259	259;248;259	0.0030769	6.4489	By MS/MS		9.3	0	801940	801940	0	72904	72904	0	801940	0	1	0	1				414	4983	TRUE	5117	9599	8311	8311
P41375	Eukaryotic translation initiation factor 2 subunit 2	eIF-2beta	Eukaryotic translation initiation factor 2 subunit 2	4	4	4	4	1	4	1	4	1	10.9	10.9	10.9	35.217	312	312	0	25.585	By MS/MS	By matching	10.9	4.2	4045700	3921600	124030	252850	245100	7752	3921600	0	4	0	4				567	2900;3429;3430;4513	True;True;True;True	2966;3507;3508;4635	5547;6543;6544;6545;8635	4828;5692;5693;7489	4828;5692;5693;7489
X2JFR6;P41374	Eukaryotic translation initiation factor 2 subunit 1	eIF-2alpha	Eukaryotic translation initiation factor 2alpha, isoform B; Eukaryotic translation initiation factor 2 subunit 1	6	6	6	6	2	6	2	6	2	22.3	22.3	22.3	38.645	341	341;341	0	40.338	By MS/MS	By matching	22.3	6.2	18827000	17341000	825930	990890	912700	43470	13052000	10430000	5	0	5				566	238;1947;2524;2571;3374;4991	True;True;True;True;True;True	239;1991;2580;2628;3452;5125	445;3776;4887;4973;4974;6453;6454;6455;9613;9614	386;3241;4223;4295;5618;8325	386;3241;4223;4295;5618;8325
Q9VN25;Q9VN25-2	Eukaryotic translation initiation factor 3 subunit A	eIF3-S10	Eukaryotic translation initiation factor 3 subunit A; Isoform B of Eukaryotic translation initiation factor 3 subunit A	8	8	8	8	0	8	0	8	0	8.9	8.9	8.9	133.88	1140	1140;1072	0	52.901	By MS/MS		8.9	0	11980000	11980000	0	226030	226030	0	11980000	0	8	0	8				954	172;552;1126;1540;2820;3799;4541;4584	True;True;True;True;True;True;True;True	173;562;1151;1576;2884;3906;4663;4706	328;1043;2186;2978;5402;7249;8696;8788	282;921;1871;2568;4695;6279;7538;7611	282;921;1871;2568;4695;6279;7538;7611
E2QCG7;Q0E940	Eukaryotic translation initiation factor 3 subunit B	eIF3-S9	Eukaryotic translation initiation factor 3 subunit B; Eukaryotic translation initiation factor 3 subunit B	3	3	3	3	0	3	0	3	0	5.9	5.9	5.9	80.44	690	690;690	0	22.57	By MS/MS		5.9	0	6469200	6469200	0	196030	196030	0	6469200	0	3	0	3				337	442;1279;2909	True;True;True	449;1307;2976	799;2471;5559	704;2146;4840	704;2146;4840
A0A0B4LFL2;A1ZAX1	Eukaryotic translation initiation factor 3 subunit C	eIF3-S8	Eukaryotic translation initiation factor 3 subunit C; Eukaryotic translation initiation factor 3 subunit C	6	6	6	6	1	6	1	6	1	6.8	6.8	6.8	105.65	910	910;910	0	34.992	By MS/MS	By matching	6.8	1.1	13751000	13224000	381620	312520	300540	8673.2	13224000	0	6	0	6				80	718;794;868;3185;4817;5521	True;True;True;True;True;True	734;810;885;3257;4946;5664	1391;1549;1700;6083;9257;10620;10621;10622	1224;1360;1478;5294;8003;9194	1224;1360;1478;5294;8003;9194
REV__Q9VCK0			Eukaryotic translation initiation factor 3 subunit D-1	1	1	1	1	1	1	1	1	1	0	0	0	63.797	560	560	0.0092081	5.9742	By MS/MS	By matching	0	0	15344000	14820000	300220	NaN	NaN	NaN	0	2816300	2	0	2		+		1160	3255	TRUE	3328	6212;6213;6214;6215	5406;5407	5407
Q9VCK0	Eukaryotic translation initiation factor 3 subunit D-1	eIF-3p66	Eukaryotic translation initiation factor 3 subunit D-1	5	5	5	5	0	5	0	5	0	12.7	12.7	12.7	63.797	560	560	0	31.53	By MS/MS		12.7	0	9065200	9065200	0	335750	335750	0	9065200	0	6	0	6				843	131;1093;2168;2651;4303	True;True;True;True;True	132;1118;2218;2710;4420	236;2125;4253;5114;8221	211;1826;3646;4417;4418;7128	211;1826;3646;4418;7128
O77410	Eukaryotic translation initiation factor 3 subunit E	eIF3-S6	Eukaryotic translation initiation factor 3 subunit E	6	6	6	6	0	6	0	6	0	13.3	13.3	13.3	51.162	435	435	0	35.682	By MS/MS		13.3	0	8058900	8058900	0	287820	287820	0	8058900	0	6	0	6				495	2336;2516;3138;4036;4050;4814	True;True;True;True;True;True	2387;2572;3210;4147;4162;4943	4558;4877;5989;7705;7737;9249	3931;4215;5224;6673;6696;7996	3931;4215;5224;6673;6696;7996
Q9VN50	Eukaryotic translation initiation factor 3 subunit F-1	eIF3-S5-1	Eukaryotic translation initiation factor 3 subunit F-1	2	2	2	2	0	2	0	2	0	6.8	6.8	6.8	31.104	280	280	0	12.052	By MS/MS		6.8	0	2716800	2716800	0	150930	150930	0	2716800	0	2	0	2				956	4218;5274	True;True	4332;5410	8049;10142	6972;8787	6972;8787
Q9W4X7	Eukaryotic translation initiation factor 3 subunit G-1	eIF3-S4-1	Eukaryotic translation initiation factor 3 subunit G-A	3	3	3	3	0	3	0	3	0	15.6	15.6	15.6	29.946	269	269	0	22.105	By MS/MS		15.6	0	7649800	7253000	0	637480	604420	0	7253000	0	5	0	6				1129	433;2098;2598	True;True;True	440;2146;2655	780;781;4100;5016;5017	688;689;3509;3510;4330;4331	688;3510;4331
Q9U9Q4	Eukaryotic translation initiation factor 3 subunit H	eIF-3p40	Eukaryotic translation initiation factor 3 subunit H	3	3	3	3	0	3	0	3	0	9.5	9.5	9.5	38.407	338	338	0	17.258	By MS/MS		9.5	0	6072200	6072200	0	379510	379510	0	6072200	0	3	0	3				779	822;1845;3316	True;True;True	838;1888;3391	1604;3562;6334	1401;3059;5513	1401;3059;5513
O02195	Eukaryotic translation initiation factor 3 subunit I	Trip1	Eukaryotic translation initiation factor 3 subunit I	9	9	9	9	2	9	2	9	2	35.9	35.9	35.9	36.159	326	326	0	59.955	By MS/MS	By matching	35.9	6.7	48745000	46822000	780680	2708000	2601200	43371	37703000	14126000	11	0	11				467	843;2544;2673;2895;3009;3603;4693;5009;5547	True;True;True;True;True;True;True;True;True	859;2601;2732;2960;2961;3079;3708;4817;5143;5690	1650;1651;4917;5152;5153;5540;5541;5733;5734;6900;9006;9007;9008;9648;9649;10662	1440;4247;4456;4457;4822;4823;4999;5000;6005;7797;8354;9230	1440;4247;4457;4823;4999;6005;7797;8354;9230	140	223
Q9W2D9	Eukaryotic translation initiation factor 3 subunit K	CG10306	Eukaryotic translation initiation factor 3 subunit K	2	2	2	2	0	2	0	2	0	11.3	11.3	11.3	25.665	222	222	0	12.065	By MS/MS		11.3	0	2314900	2314900	0	165350	165350	0	2314900	0	2	0	2				1104	2356;4886	True;True	2407;5016	4594;9388	3959;8120	3959;8120
Q9VTU4	Eukaryotic translation initiation factor 3 subunit L	CG5642	Eukaryotic translation initiation factor 3 subunit L	2	2	2	2	0	2	0	2	0	3.5	3.5	3.5	63.223	539	539	0	11.61	By MS/MS		3.5	0	2602000	2602000	0	118270	118270	0	2602000	0	2	0	2				1012	2018;3412	True;True	2065;3490	3922;6515	3367;5667	3367;5667
A0A0B4LFB3;Q7JVI3	Eukaryotic translation initiation factor 3 subunit M	Tango7	Eukaryotic translation initiation factor 3 subunit M; Eukaryotic translation initiation factor 3 subunit M	2	2	2	2	0	2	0	2	0	6.2	6.2	6.2	44.086	387	387;387	0	12.371	By MS/MS		6.2	0	4719200	4719200	0	174790	174790	0	4719200	0	2	0	2				75	1056;1249	True;True	1080;1275	2054;2425	1770;2101	1770;2101
O61380;A8DZ29		eIF4G	Eukaryotic translation initiation factor 4G, isoform A; Eukaryotic translation initiation factor 4G, isoform B	3	3	3	3	0	3	0	3	0	3.5	3.5	3.5	183.94	1666	1666;1919	0	22.532	By MS/MS		3.5	0	829920	829920	0	10246	10246	0	829920	0	3	0	3				151	420;4777;4918	True;True;True	427;4905;5049	763;9180;9453	670;7936;8172	670;7936;8172
REV__Q9VCH1			Eukaryotic translation initiation factor 4G2, isoform A	1	1	1	1	0	1	0	1	0	0	0	0	226.59	2072	2072	0.002079	6.5189	By MS/MS		0	0	3723200	3723200	0	NaN	NaN	NaN	3723200	0	1	0	1		+		1159	1609	TRUE	1647	3112	2684	2684
Q9VXK6	Eukaryotic translation initiation factor 5	eIF5	Eukaryotic translation initiation factor 5	1	1	1	1	0	1	0	1	0	4.1	4.1	4.1	51.699	464	464	0	7.3897	By MS/MS		4.1	0	2199000	2199000	0	84577	84577	0	2199000	0	2	0	2				1053	1725	TRUE	1766	3324;3325	2862;2863	2863
Q9GU68	Eukaryotic translation initiation factor 5A	eIF-5A	Eukaryotic translation initiation factor 5A	2	2	2	2	0	2	0	2	0	18.2	18.2	18.2	17.591	159	159	0	14.078	By MS/MS		18.2	0	32455000	32207000	0	2950500	2927900	0	32207000	0	3	0	3				771	80;2763	True;True	81;2827	146;147;5299	133;4603;4604	133;4604
P56538	Eukaryotic translation initiation factor 6	eIF6	Eukaryotic translation initiation factor 6	5	5	5	5	1	5	1	5	1	38	38	38	26.494	245	245	0	39.399	By MS/MS	By matching	38	4.9	25306000	24638000	298610	2811800	2737600	33179	24638000	0	5	0	5				597	3149;3677;4099;5002;5429	True;True;True;True;True	3221;3782;4211;5136;5572	6010;6011;6012;7016;7834;9636;10447	5239;6105;6789;8344;9049	5239;6105;6789;8344;9049
Q9VVG4	Exocyst complex component 1	sec3	Exocyst complex component 1	3	3	3	3	0	3	0	3	0	4.6	4.6	4.6	102.69	889	889	0	17.863	By MS/MS		4.6	0	24403000	24403000	0	488050	488050	0	24403000	0	3	0	3				1029	3614;4004;5287	True;True;True	3719;4115;5424	6913;7649;10159	6018;6619;8803	6018;6619;8803
Q9V8K2	Exocyst complex component 3	sec6	Exocyst complex component 3	1	1	1	1	0	1	0	1	0	1.5	1.5	1.5	86.663	738	738	0.0030272	6.3447	By MS/MS		1.5	0	0	0	0	0	0	0	0	0	1	0	1				811	3441	TRUE	3521	6564	5714	5714
Q8IRG6;Q8IRG6-2	FACT complex subunit spt16	dre4	FACT complex subunit spt16; Isoform A of FACT complex subunit spt16	5	5	5	2	2	2	2	2	2	5.5	5.5	5.5	123.58	1083	1083;1122	0	36.691	By MS/MS	By MS/MS	2.4	1.8	3370200	1164500	1208000	62412	21565	22370	1164500	0	1	2	4				724	1297;3643;3703;3949;5802	True;True;True;True;True	1325;3748;3808;4059;5949	2499;2500;6962;7055;7552;11143	2173;6063;6137;6533;9640	2173;6063;6137;6533;9640
Q05344	FACT complex subunit Ssrp1	Ssrp	FACT complex subunit Ssrp1	2	2	2	2	1	2	1	2	1	3.3	3.3	3.3	81.532	723	723	0	12.411	By MS/MS	By MS/MS	3.3	1.9	3929200	2847700	489380	103400	74940	12878	2847700	0	1	1	3				610	73;4774	True;True	74;4902	136;9175;9176;9177	124;7931;7932;7933	124;7933
Q9W2N0	F-actin-capping protein subunit alpha	cpa	F-actin-capping protein subunit alpha	3	3	3	3	0	3	0	3	0	11.9	11.9	11.9	32.759	286	286	0	20.147	By MS/MS		11.9	0	7225000	7225000	0	516070	516070	0	7225000	0	4	0	4				1108	1171;1191;1443	True;True;True	1197;1217;1476	2251;2314;2798	1937;1999;2413;2414	1937;1999;2413
Q59E30;Q95RI5;M9PFH6;M9PFW1;Q59E29;Q86BI4	Failed axon connections	fax	Failed axon connections, isoform C; Failed axon connections; Failed axon connections, isoform E; Failed axon connections, isoform F; Failed axon connections, isoform D; Failed axon connections, isoform B	8	8	8	8	3	8	3	8	3	27.2	27.2	27.2	46.643	415	415;418;271;274;279;282	0	87.206	By MS/MS	By MS/MS	27.2	12.3	72967000	68164000	2541100	2918700	2726600	101650	62638000	26653000	10	3	18				640	441;654;862;2855;4196;4486;4947;5756	True;True;True;True;True;True;True;True	448;669;879;2920;4310;4608;5080;5901	795;796;797;798;1260;1691;5470;8008;8009;8010;8011;8584;8585;9523;11045;11046;11047	698;699;700;701;702;703;1116;1472;4754;6935;6936;6937;6938;7440;7441;8236;9553;9554;9555;9556	698;1116;1472;4754;6936;7441;8236;9553
Q7KN04		fat-spondin	Fat-spondin	10	10	10	7	9	7	9	7	9	18.1	18.1	18.1	84.945	763	763	0	62.59	By MS/MS	By MS/MS	13	16.4	33854000	12897000	18046000	914970	348560	487740	12541000	160250000	5	10	17				682	696;849;1193;1353;2635;3012;3060;3747;4143;5834	True;True;True;True;True;True;True;True;True;True	711;865;1219;1382;2692;3082;3130;3853;4255;5981	1343;1663;1664;1665;2317;2318;2616;2617;2618;2619;2620;5078;5079;5741;5742;5743;5848;5849;7145;7921;7922;11199;11200	1185;1450;1451;1452;2004;2005;2266;2267;4383;4384;5003;5085;5086;6199;6855;9688;9689	1185;1451;2004;2267;4383;5003;5086;6199;6855;9688
Q9VGM2;Q8INK3;Q8INK2		fabp	Fatty acid bindin protein, isoform B; Fatty acid bindin protein, isoform C; Fatty acid bindin protein, isoform A	5	5	5	5	0	5	0	5	0	44.6	44.6	44.6	14.502	130	130;157;117	0	32.76	By MS/MS		44.6	0	34911000	34663000	0	4987200	4951800	0	34663000	0	5	0	5				884	1225;1315;2962;4299;4388	True;True;True;True;True	1251;1344;3032;4416;4507	2380;2537;5658;8214;8215;8390	2067;2206;4929;7123;7272	2067;2206;4929;7123;7272
Q9VQL7;B7Z001			Fatty acid synthase 1, isoform A; Fatty acid synthase 1, isoform C	17	17	17	17	0	17	0	17	0	11.1	11.1	11.1	266.44	2438	2438;2540	0	126.09	By MS/MS		11.1	0	33652000	33652000	0	269220	269220	0	33652000	0	22	0	22				169	1059;1314;1467;1552;2129;2623;2726;3722;3917;4172;4496;4808;4821;5232;5559;5629;5787	True;True;True;True;True;True;True;True;True;True;True;True;True;True;True;True;True	1083;1343;1500;1588;2177;2680;2788;3827;4027;4285;4618;4937;4950;5368;5702;5773;5933	2059;2536;2837;3003;4154;5062;5243;7095;7488;7967;8599;9242;9266;10058;10679;10821;11113	1773;2205;2445;2587;3560;4368;4540;6166;6482;6893;6894;7454;7455;7989;8011;8012;8713;8714;9246;9247;9353;9613	1773;2205;2445;2587;3560;4368;4540;6166;6482;6894;7454;7989;8012;8713;9247;9353;9613
Q7KRU8;H1UUD2;B8A405;A0A0B4KI27;Q8I0T0	Ferritin	Fer1HCH;Fer1HCH-RD	Ferritin; Ferritin; Ferritin; Ferritin	6	6	6	6	2	6	2	6	2	38	38	38	23.145	205	205;169;242;245;121	0	43.43	By MS/MS	By MS/MS	38	13.7	219610000	213160000	1687600	21961000	21316000	168760	235190000	27815000	9	1	11				686	675;2038;3002;3344;3525;3964	True;True;True;True;True;True	690;2085;3072;3421;3616;3617;3618;4074	1303;1304;1305;3973;3974;3975;3976;3977;3978;5715;6392;6393;6724;6725;6726;7582	1154;1155;3411;3412;4983;5567;5568;5854;5855;5856;6559	1155;3412;4983;5567;5856;6559	169;170	189;190
O18332;O15971;O18338		Rab1	FI01544p	5	5	5	5	1	5	1	5	1	29.8	29.8	29.8	22.762	205	205;204;207	0	30.059	By MS/MS	By matching	29.8	6.3	36156000	35527000	303770	3013000	2960600	25314	35527000	0	4	0	4				472	3059;4232;4593;5252;5657	True;True;True;True;True	3129;4348;4715;5388;5801	5847;8081;8082;8804;8805;10105;10106;10107;10868	5084;7001;7002;7624;8753;9390	5084;7001;7624;8753;9390
Q9W0A8		RpL23A	FI01658p	5	5	5	5	3	5	3	5	3	18.4	18.4	18.4	29.463	277	277	0	28.601	By MS/MS	By matching	18.4	11.2	73633000	69528000	1441900	6693900	6320700	131080	43543000	43824000	5	0	5				1088	508;1114;1125;3432;5783	True;True;True;True;True	515;1139;1150;3510;5929	945;946;2158;2159;2183;2184;2185;6547;6548;11104;11105	841;1852;1870;5696;9606	841;1852;1870;5696;9606
Q9VQK8			FI02048p	1	1	1	1	0	1	0	1	0	5.9	5.9	5.9	35.13	307	307	0.003988	6.2906	By MS/MS		5.9	0	0	0	0	0	0	0	0	0	1	0	1				984	2948	TRUE	3018	5637	4913	4913
Q9VBH8;Q9VHE5		RpL34a;RpL34b	FI02850p; RH48056p	3	3	3	3	1	3	1	3	1	16.7	16.7	16.7	18.069	162	162;168	0	18.738	By MS/MS	By matching	16.7	4.9	54127000	52245000	1035100	13532000	13061000	258770	52245000	0	3	0	3				832	163;3388;5097	True;True;True	164;3466;5231	308;309;310;6480;9804	269;5637;8487	269;5637;8487
B5RIR1;Q24046	Sodium/potassium-transporting ATPase subunit beta-1	nrv1	FI04125p; Sodium/potassium-transporting ATPase subunit beta-1	5	5	5	5	1	5	1	5	1	18.8	18.8	18.8	35.309	309	309;309	0	31.292	By MS/MS	By matching	18.8	2.3	20237000	19915000	135380	1190400	1171500	7963.7	19915000	0	3	0	3				161	1364;1828;2039;3193;4926	True;True;True;True;True	1394;1871;2086;3266;5057	2637;2638;3526;3979;6097;9461;9462	2280;3032;3413;5308;8180	2280;3032;3413;5308;8180
Q9V9S0		Lamp1	FI04419p	2	2	2	2	0	2	0	2	0	6.3	6.3	6.3	34.823	318	318	0	13.329	By MS/MS		6.3	0	2778700	2778700	0	277870	277870	0	2778700	0	2	0	2				815	4087;4936	True;True	4199;5067	7810;9480	6764;8197	6764;8197
Q9W0M7;M9PDJ8		CG13900-RA	FI04459p; Uncharacterized protein, isoform C	2	2	2	2	0	2	0	2	0	1.9	1.9	1.9	136.61	1227	1227;469	0	11.847	By MS/MS		1.9	0	1210000	1210000	0	20863	20863	0	1210000	0	2	0	2				1092	2828;3508	True;True	2892;3595	5421;6695	4709;5830	4709;5830
Q7KUC2		Pdxk	FI04467p	1	1	1	1	0	1	0	1	0	5.3	5.3	5.3	33.428	304	304	0	7.8211	By MS/MS		5.3	0	749320	749320	0	44078	44078	0	749320	0	1	0	1				694	5078	TRUE	5212	9773	8456	8456
Q95WY3		Nop56	FI04781p	2	2	2	2	0	2	0	2	0	6.2	6.2	6.2	54.837	496	496	0	14.953	By MS/MS		6.2	0	1430200	1430200	0	65008	65008	0	1430200	0	2	0	2				760	1149;5781	True;True	1174;5926	2225;11100	1912;9603	1912;9603
Q9VQF1;M9PBX3;Q9VPJ9;Q8IPV3;Q8T9E6		CG31689-RA	FI05237p; Uncharacterized protein, isoform H; CG3164, isoform B; CG3164, isoform A; SD03967p	1	1	1	1	0	1	0	1	0	2.4	2.4	2.4	69.054	615	615;624;698;699;766	0	6.6763	By MS/MS		2.4	0	1245500	1245500	0	47905	47905	0	1245500	0	1	0	1				413	4327	TRUE	4444	8258	7158	7158
Q0KI98		Aats-trp	FI06027p	1	1	1	1	0	1	0	1	0	4	4	4	47.97	430	430	0	6.768	By MS/MS		4	0	2766500	2766500	0	115270	115270	0	2766500	0	1	0	1				618	3559	TRUE	3656	6782	5903	5903
Q9W0S4;M9PE21;M9PDI0		miple2	FI07208p; Midkine and pleiotrophin 2, isoform E; Midkine and pleiotrophin 2, isoform D	10	10	10	10	8	10	8	10	8	35.8	35.8	35.8	30.461	279	279;281;282	0	101.98	By MS/MS	By MS/MS	35.8	32.3	237600000	142020000	58415000	16972000	10144000	4172500	135570000	582140000	15	7	30				429	1200;1851;1856;1860;2110;2714;2731;2884;3380;4236	True;True;True;True;True;True;True;True;True;True	1226;1894;1899;1903;2158;2776;2795;2949;3458;4352	2332;2333;2334;2335;2336;3576;3577;3578;3587;3597;3598;3599;4118;4119;4120;4121;4122;4123;5222;5223;5224;5256;5519;5520;5521;5522;5523;5524;6467;6468;6469;8090;8091;8092;8093;8094	2017;2018;2019;2020;2021;2022;3070;3071;3080;3088;3089;3528;3529;3530;3531;3532;4526;4552;4800;4801;4802;4803;4804;4805;5626;5627;7012;7013;7014;7015;7016	2018;3071;3080;3088;3530;4526;4552;4803;5627;7015
Q9VN44		Karybeta3	FI07923p	6	6	6	6	0	6	0	6	0	7.9	7.9	7.9	123.56	1105	1105	0	48.823	By MS/MS		7.9	0	5040800	5040800	0	102870	102870	0	5040800	0	8	0	8				955	430;1268;3056;3639;4476;5291	True;True;True;True;True;True	437;1296;3126;3744;4598;5428	777;2451;5842;6957;8565;10163	684;2127;5079;5080;6055;6056;7422;8808	684;2127;5080;6055;7422;8808
Q8IMX8		LSm3	FI09213p	2	2	2	2	0	2	0	2	0	21.4	21.4	21.4	11.857	103	103	0	15.856	By MS/MS		21.4	0	3553600	3553600	0	888410	888410	0	3553600	0	3	0	3				709	98;99	True;True	99;100	176;177	160;161;162	161;162
Q9V4D8		Thd1	FI14922p	1	1	1	1	0	1	0	1	0	1.1	1.1	1.1	191.42	1738	1738	1	-2	By MS/MS		1.1	0	0	0	0	0	0	0	0	0	1	0	1	+			803	3496	TRUE	3583	6680	5813	5813	180;181	1027;1031
A1Z9G3		S-Lap5	FI19901p1	1	1	1	1	0	1	0	1	0	2.6	2.6	2.6	59.629	549	549	1	-2	By MS/MS		2.6	0	795910	795910	0	29478	29478	0	795910	0	1	0	1	+			121	457	TRUE	464	833	736	736	20	6
Q8IQZ8;O61604;Q8IQZ7		Fim	FI20019p1; Fimbrin; FI19014p1	3	3	3	3	0	3	0	3	0	5.5	5.5	5.5	69.134	616	616;640;641	0	43.527	By MS/MS		5.5	0	1060600	1060600	0	29461	29461	0	1060600	0	3	0	3				485	142;3664;5000	True;True;True	143;3769;5134	259;6993;9632	230;6089;8341	230;6089;8341
Q59DZ3;A8DZ03;A8DZ02;Q9VJW9		kuz	FI21209p1; Kuzbanian, isoform G; Kuzbanian, isoform F; Kuzbanian, isoform A	5	5	5	5	1	5	1	5	1	9.1	9.1	9.1	121.16	1090	1090;1161;1219;1238	0	34.697	By MS/MS	By matching	9.1	2	8273900	8007100	266830	162230	157000	5232	8007100	0	7	0	7				150	1162;1430;1894;4632;4960	True;True;True;True;True	1188;1462;1937;4754;5094	2242;2777;3673;8885;8886;9545	1928;2393;2394;2395;3159;7695;8258	1928;2393;3159;7695;8258
Q9VHC7;A0A0B4K6Z1		rump	FI21236p1; Rumpelstiltskin, isoform B	4	4	4	4	0	4	0	4	0	7.4	7.4	7.4	66.73	632	632;214	0	26.77	By MS/MS		7.4	0	43474000	43474000	0	2717100	2717100	0	43474000	0	4	0	4				892	1798;4477;5446;5602	True;True;True;True	1840;4599;5589;5745	3461;8566;10480;10756	2984;7423;9077;9312	2984;7423;9077;9312
A1Z6L9		Trap1	FI21274p1	1	1	1	1	1	1	1	1	1	1.7	1.7	1.7	77.962	691	691	0.0057197	6.077	By MS/MS	By matching	1.7	1.7	24307000	24041000	265890	623250	616430	6817.6	0	2494200	1	0	1				112	1319	TRUE	1348	2544;2545;2546	2211	2211
Q9I7N0;Q7KTD0;Q7KTC9;Q7KTC8;Q7KTC7;Q7KTC6;Q7KTC5;Q7KTC4;Q7KTC3;Q7KTC2;Q7KTC1;Q7KTB9;Q7KTB8;Q7KTB7;Q9VK56;Q7KTC0;A0A0S0WIA2		MRP	FI23224p1; Multidrug-Resistance like protein 1, isoform D; Multidrug-Resistance like protein 1, isoform E; Multidrug-Resistance like protein 1, isoform F; Multidrug-Resistance like protein 1, isoform C; Multidrug-Resistance like protein 1, isoform G; Mult	13	13	13	13	1	13	1	13	1	12.1	12.1	12.1	173.37	1548	1548;1548;1548;1548;1548;1548;1548;1548;1548;1548;1548;1548;1548;1548;1549;1549;1492	0	93.847	By MS/MS	By matching	12.1	0.7	29518000	29137000	381890	434090	428480	5616.1	29137000	0	16	0	16				690	104;402;2036;2150;2829;3109;3156;3308;3480;3570;3952;4413;4594	True;True;True;True;True;True;True;True;True;True;True;True;True	105;408;2083;2200;2893;3180;3228;3383;3567;3672;4062;4532;4716	185;721;3970;4223;5422;5423;5937;6025;6320;6659;6830;7562;7563;8429;8806	168;169;631;3409;3616;4710;4711;5175;5248;5501;5794;5795;5947;6541;7310;7625	169;631;3409;3616;4710;5175;5248;5501;5795;5947;6541;7310;7625
X2J5E8;Q9VL78	FK506-binding protein 59	FKBP59	FK506-binding protein FKBP59, isoform B; FK506-binding protein 59	7	7	7	7	0	7	0	7	0	16.9	16.9	16.9	48.795	439	439;439	0	45.711	By MS/MS		16.9	0	9310200	9134100	0	372410	365360	0	9134100	0	6	0	6				927	9;2330;3338;3880;3953;5214;5286	True;True;True;True;True;True;True	9;2381;3414;3990;4063;5349;5423	16;17;4552;6371;7418;7564;10020;10158	13;3923;5544;6415;6542;8681;8802	13;3923;5544;6415;6542;8681;8802
Q7K7A9	Flap endonuclease 1	Fen1	Flap endonuclease 1	2	2	2	2	0	2	0	2	0	7.5	7.5	7.5	42.948	385	385	0	12.037	By MS/MS		7.5	0	3454200	3454200	0	181800	181800	0	3454200	0	3	0	3				673	5595;5651	True;True	5738;5795	10742;10861	9300;9382;9383	9300;9382
C9QP31;O61492-4;E1JJL2;A4V4F2;M9PHT0;F2FB46;M9PJN2;M9PHL7;O61492-3;O61492-2;O61492	Flotillin-2	Flo2;Flo-2	Flo-2-PD; Isoform D of Flotillin-2; Flotillin 2, isoform G; Flotillin 2, isoform F; Flotillin 2, isoform I; Flotillin 2, isoform K; Flotillin 2, isoform L; Flotillin 2, isoform J; Isoform C of Flotillin-2; Isoform B of Flotillin-2; Flotillin-2	3	3	3	3	0	3	0	3	0	14.2	14.2	14.2	31.008	281	281;281;340;425;435;438;440;448;401;425;438	0	19.433	By MS/MS		14.2	0	2876000	2876000	0	169180	169180	0	2876000	0	3	0	3				185	1924;2275;4765	True;True;True	1968;2326;4893	3739;4443;9162	3212;3830;7921	3212;3830;7921
O61491;O61491-2	Flotillin-1	Flo-1	Flotillin-1; Isoform Long of Flotillin-1	1	1	1	1	0	1	0	1	0	2.3	2.3	2.3	47.135	426	426;430	0.0010582	6.6566	By MS/MS		2.3	0	715440	715440	0	29810	29810	0	715440	0	1	0	1				484	72	TRUE	73	135	123	123
A0A126GUS7;Q9NFU0-4;Q9NFU0-2;Q9NFU0;A0A0B4KGP6;A0A0B4K618;A0A0B4KFN9;B3LF78;Q9NFU0-3	Fragile X mental retardation syndrome-related protein 1	Fmr1	Fmr1, isoform J; Isoform B of Synaptic functional regulator FMR1; Isoform C of Synaptic functional regulator FMR1; Synaptic functional regulator FMR1; Fmr1, isoform H; Fmr1, isoform G; Fmr1, isoform I; Fmr1, isoform F; Isoform E of Synaptic functional reg	5	5	5	5	0	5	0	5	0	6.9	6.9	6.9	75.818	681	681;529;681;684;577;729;639;646;643	0	48.177	By MS/MS		6.9	0	9790000	9790000	0	251030	251030	0	9790000	0	4	0	4				107	2438;2586;2856;3453;4850	True;True;True;True;True	2490;2643;2921;3534;4979	4724;4992;5471;6588;9310	4075;4311;4755;5733;8050	4075;4311;4755;5733;8050
A4V4V8;P40795	Protein folded gastrulation;Protein folded gastrulation;G protein-coupled receptor ligand	fog	Folded gastrulation, isoform B; Protein folded gastrulation	6	6	6	6	0	6	0	6	0	9.2	9.2	9.2	78.25	730	730;730	0	37.591	By MS/MS		9.2	0	90058000	83770000	0	5297500	4927700	0	83770000	0	6	0	6				146	2208;2230;2708;2755;4384;5125	True;True;True;True;True;True	2258;2280;2770;2819;4503;5259	4331;4367;4368;5215;5285;8386;9848;9849	3716;3717;3751;3752;4519;4587;7266;8527	3717;3752;4519;4587;7266;8527
Q8INW9;M9PDP3;Q9VIX7		fon	Fondue, isoform A; Fondue, isoform D; Fondue, isoform B	2	2	2	2	1	2	1	2	1	5.8	5.8	5.8	56.59	565	565;574;577	0	24.375	By MS/MS	By MS/MS	5.8	3.2	10520000	7505200	572040	1168900	833920	63560	5325600	8105800	3	1	6				431	937;2667	True;True	955;2726	1812;1813;5139;5140;5141;5142;5143;5144	1572;1573;4445;4446;4447;4448	1572;4446
A1Z921;A0A0B4LEX6;A1Z920		fra	Frazzled, isoform B; Frazzled, isoform C; FI24025p1	1	1	1	1	0	1	0	1	0	1.3	1.3	1.3	151.66	1375	1375;1517;1526	0.0057034	6.0705	By MS/MS		1.3	0	2101500	2101500	0	30904	30904	0	2101500	0	1	0	1				68	4315	TRUE	4432	8237	7143	7143
C8VV14;F3YDE2;A4V3G1;P07764;P07764-3;P07764-2	Fructose-bisphosphate aldolase	Ald-RC;Ald-RH;Ald	Fructose-bisphosphate aldolase; Fructose-bisphosphate aldolase; Fructose-bisphosphate aldolase; Fructose-bisphosphate aldolase; Isoform Beta of Fructose-bisphosphate aldolase; Isoform Alpha of Fructose-bisphosphate aldolase	7	7	6	6	0	6	0	6	0	27.1	27.1	24.7	39.047	361	361;363;363;361;363;363	0	66.517	By MS/MS		24.7	0	13696000	13480000	0	622560	612710	0	13480000	0	8	0	8				136	93;1368;1928;2162;3818;5049;5510	True;True;True;True;True;True;True	94;1398;1972;2212;3925;5653	171;2642;3743;3744;4247;7281;7282;10598	155;2284;3216;3638;3639;6306;6307;9178	155;2284;3216;3638;6306;9178
P20353	G protein alpha i subunit	Galphai	G protein alpha i subunit	2	2	1	2	1	2	1	1	0	6.8	6.8	3.7	40.595	355	355	0	16.97	By MS/MS	By MS/MS	6.8	3.1	4061500	4061500	0	253840	253840	0	4061500	0	2	1	3				534	3061;3392	True;True	3131;3470	5850;5851;6485	5087;5088;5641	5087;5641
A4V4I0;P26308	Guanine nucleotide-binding protein subunit beta-1	Gbeta13F	G protein beta-subunit 13F, isoform B; Guanine nucleotide-binding protein subunit beta-1	6	6	6	6	1	6	1	6	1	22.9	22.9	22.9	37.133	340	340;340	0	46.704	By MS/MS	By matching	22.9	3.5	22293000	21320000	305610	1714800	1640000	23509	19461000	0	7	0	7				143	15;2674;3017;3535;3736;4815	True;True;True;True;True;True	15;2733;3087;3631;3841;4944	29;5154;5757;6751;7119;7120;9250;9251;9252	27;28;4458;5014;5875;6181;7997	27;4458;5014;5875;6181;7997
Q7K0S5		Gint3	GDI interacting protein 3, isoform B	2	2	2	2	0	2	0	2	0	5.2	5.2	5.2	50.044	441	441	0	11.566	By MS/MS		5.2	0	893680	893680	0	35747	35747	0	893680	0	2	0	2				659	884;4566	True;True	902;4688	1732;8743	1502;7577	1502;7577
Q9VLB7		Gdi	GDP dissociation inhibitor, isoform A	3	3	3	3	0	3	0	3	0	7.9	7.9	7.9	49.902	443	443	0	21.458	By MS/MS		7.9	0	8970300	8970300	0	345010	345010	0	8970300	0	3	0	3				929	832;3410;3534	True;True;True	848;3488;3630	1628;6511;6750	1422;5663;5874	1422;5663;5874
A0A0C4DHG6;A0A0C4DHG2;Q07171-2;Q07171-6;Q07171	Gelsolin	Gel	Gelsolin, isoform L; Gelsolin, isoform J; Isoform 2 of Gelsolin; Isoform K of Gelsolin; Gelsolin	6	6	6	6	3	6	3	6	3	9.3	9.3	9.3	82.527	740	740;798;740;786;798	0	39.614	By MS/MS	By MS/MS	9.3	4.6	22688000	19549000	1041600	687510	592410	31565	12162000	0	7	2	11				102	2360;2642;2682;3402;4040;4433	True;True;True;True;True;True	2411;2699;2741;3480;4151;4552	4604;4605;5089;5090;5091;5176;6503;7709;7710;7711;8474;8475;8476	3968;3969;4393;4394;4395;4476;5654;5655;6677;7349;7350;7351	3968;4393;4476;5654;6677;7349
REV__Q9V8Y9;REV__A0A0B4JD94			General odorant-binding protein 56h; Odorant-binding protein 56h, isoform B	1	1	1	1	0	1	0	1	0	0	0	0	14.978	134	134;134	1	-2	By MS/MS		0	0	0	0	0	NaN	NaN	NaN	0	0	1	0	1	+	+		1150	1174	TRUE	1200	2254	1940	1940	242;243	86;90
A0A0B4LFD9;Q8T3U2	40S ribosomal protein S23	RpS23	GEO04460p1; 40S ribosomal protein S23	2	2	2	2	1	2	1	2	1	21.7	21.7	21.7	16.016	143	143;143	0	16.716	By MS/MS	By matching	21.7	7.7	9682200	9264500	226160	1613700	1544100	37694	9264500	0	3	0	3				77	840;5120	True;True	856;5254	1645;1646;9837;9838;9839	1436;1437;8518	1437;8518
X2J950;Q03334	40S ribosomal protein S13	RpS13	GEO04621p1; 40S ribosomal protein S13	1	1	1	1	0	1	0	1	0	4.6	4.6	4.6	17.178	151	151;151	0.0056711	6.0602	By MS/MS		4.6	0	13196000	13196000	0	1649500	1649500	0	13196000	0	1	0	1				608	2994	TRUE	3064	5703	4972	4972
Q9VGK3	Peptidyl-prolyl cis-trans isomerase		GEO05125p1	1	1	1	1	0	1	0	1	0	10.9	10.9	10.9	14.784	138	138	0	6.8991	By MS/MS		10.9	0	1849200	1849200	0	264170	264170	0	1849200	0	1	0	1				882	1774	TRUE	1816	3417	2944	2944
Q9VRL1;Q8IQ53		Uev1A	GEO06356p1	3	3	3	3	0	3	0	3	0	22.1	22.1	22.1	16.669	145	145;103	0	20.975	By MS/MS		22.1	0	2970500	2970500	0	424360	424360	0	2970500	0	2	0	2				993	357;2810;3040	True;True;True	362;2874;3110	643;5388;5811	563;4685;5053	563;4685;5053
Q9VL93			GEO07195p1	1	1	1	1	0	1	0	1	0	15.5	15.5	15.5	12.064	110	110	0	7.2233	By MS/MS		15.5	0	656120	656120	0	82014	82014	0	656120	0	2	0	2				928	14	TRUE	14	28	25;26	25
Q7JZW2;A1ZAH8		RpS15	GEO07301p1; Ribosomal protein S15, isoform B	4	4	4	4	2	4	2	4	2	27.7	27.7	27.7	17.037	148	148;147	0	26.523	By MS/MS	By MS/MS	27.7	6.8	24323000	19234000	1923400	3474700	2747700	274770	8037500	21079000	5	1	8				655	117;118;1167;3739	True;True;True;True	118;119;1193;3844	213;214;215;216;217;218;2247;7124;7125	190;191;192;193;194;1933;6184;6185	190;193;1933;6185
Q9VVU2		RpL26	GEO07453p1	2	2	2	2	1	2	1	2	1	11.4	11.4	11.4	17.281	149	149	0	11.715	By MS/MS	By matching	11.4	5.4	10037000	8927900	504810	1433800	1275400	72116	10462000	0	2	0	2				1035	772;4048	True;True	788;4160	1503;1504;1505;7732;7733	1319;6694	1319;6694
Q9VNB9		RpL35A	GEO07455p1	2	2	2	2	0	2	0	2	0	11.5	11.5	11.5	17.655	157	157	0	11.418	By MS/MS		11.5	0	9059400	9059400	0	1006600	1006600	0	9059400	0	3	0	3				962	2504;3779	True;True	2559;3885	4854;7209;7210	4197;6249;6250	4197;6250	216	151
M9MRC9;P41092	60S ribosomal protein L27a	RpL27A	GEO07462p1; 60S ribosomal protein L27a	3	3	3	3	1	3	1	3	1	17.4	17.4	17.4	17.022	149	149;149	0	19.186	By MS/MS	By matching	17.4	6	28386000	27718000	486140	4055100	3959800	69449	27718000	0	3	0	3				359	381;1683;3396	True;True;True	387;1722;3474	688;3245;6489;6490;6491	603;2797;5645	603;2797;5645
Q9W1B9		RpL12	GEO07602p1	4	4	4	4	0	4	0	4	0	35.8	35.8	35.8	17.673	165	165	0	31.845	By MS/MS		35.8	0	50209000	49877000	0	5578800	5541800	0	49877000	0	4	0	4				1096	692;1496;2251;2406	True;True;True;True	707;1531;2301;2458	1337;2893;4399;4668;4669	1180;2493;2494;3784;4027	1180;2494;3784;4027
X2JE06;Q9VJY6	60S ribosomal protein L24	RpL24	GEO07624p1; 60S ribosomal protein L24	1	1	1	1	1	1	1	1	1	5.2	5.2	5.2	17.52	155	155;155	0.0074143	5.9889	By MS/MS	By matching	5.2	5.2	2476500	1579100	545520	353790	225580	77931	0	5117400	1	0	1				911	1921	TRUE	1965	3732;3733;3734	3209	3209
Q9VY92			GEO07753p1	2	2	2	2	0	2	0	2	0	16.5	16.5	16.5	12.453	115	115	0	11.649	By MS/MS		16.5	0	6361700	6361700	0	908810	908810	0	6361700	0	2	0	2				1062	2290;3147	True;True	2341;3219	4476;6006	3858;5237	3858;5237
E1JJM9;Q7KR04;P48149	40S ribosomal protein S15Ab;40S ribosomal protein S15Aa	RpS15Aa;RpS15Ab	GEO07866p1; 40S ribosomal protein S15Ab; 40S ribosomal protein S15Aa	1	1	1	1	0	1	0	1	0	6.9	6.9	6.9	14.771	130	130;130;130	0	7.4641	By MS/MS		6.9	0	3270600	3270600	0	363400	363400	0	3270600	0	1	0	1				335	5648	TRUE	5792	10858	9379	9379
A0A0B4LG52;Q9W237	40S ribosomal protein S16	RpS16	GEO08239p1; 40S ribosomal protein S16	3	3	3	3	0	3	0	3	0	19.6	19.6	19.6	16.774	148	148;148	0	18.041	By MS/MS		19.6	0	9272500	9272500	0	842950	842950	0	9272500	0	3	0	3				86	865;1392;3198	True;True;True	882;1423;3271	1694;2697;6108	1475;2323;5316	1475;2323;5316
Q9VYW3		RPA3	GEO08380p1	2	2	2	2	0	2	0	2	0	26.8	26.8	26.8	11.963	112	112	0	17.822	By MS/MS		26.8	0	4728900	4728900	0	675550	675550	0	4728900	0	3	0	3				1069	3972;5203	True;True	4083;5338	7593;10004;10005	6573;8663;8664	6573;8663
Q9VJI7		LSm7	GEO08441p1	1	1	1	1	0	1	0	1	0	7.3	7.3	7.3	12.216	110	110	0.0091912	5.9704	By MS/MS		7.3	0	1469700	1469700	0	183720	183720	0	1469700	0	1	0	1				909	4435	TRUE	4554	8478	7353	7353
A0A0B4KED0;Q9W5N2	60S ribosomal protein L38	RpL38	GEO09618p1; 60S ribosomal protein L38	2	2	2	2	0	2	0	2	0	28.6	28.6	28.6	8.1996	70	70;70	0	11.031	By MS/MS		28.6	0	2018800	2018800	0	1009400	1009400	0	2018800	0	2	0	2				30	1644;4088	True;True	1683;4200	3172;7811	2737;6765	2737;6765
X2JB24;Q9VU58;A0A0S0WH10	Neuropeptide-like 2	Nplp2	GEO09628p1; Neuropeptide-like 2; Neuropeptide-like 2, isoform C	6	6	6	6	4	6	4	6	4	67.4	67.4	67.4	9.4118	86	86;86;119	0	170.47	By MS/MS	By MS/MS	67.4	55.8	9875500000	8925600000	77088000	1975100000	1785100000	15418000	8491600000	703120000	22	2	29				1018	404;831;1214;2757;3127;5413	True;True;True;True;True;True	410;847;1240;2821;3199;5556	726;727;728;729;730;731;732;733;1617;1618;1619;1620;1621;1622;1623;1624;1625;1626;1627;2355;2356;2357;2358;2359;5287;5968;5969;5970;10407	635;636;637;638;639;640;641;1412;1413;1414;1415;1416;1417;1418;1419;1420;1421;2041;2042;2043;2044;2045;2046;2047;2048;4589;4590;5205;9015;9016	638;1416;2046;4590;5205;9015
A0A0C4DHE8;Q9VH69	40S ribosomal protein S29	RpS29	GEO09636p1; 40S ribosomal protein S29	2	2	2	2	0	2	0	2	0	28.6	28.6	28.6	6.5906	56	56;56	0	11.214	By MS/MS		28.6	0	20569000	20569000	0	6856200	6856200	0	20569000	0	2	0	2				101	1524;5720	True;True	1560;5865	2944;10980	2535;9489	2535;9489
M9MRF2;Q9VMU4	60S ribosomal protein L37a	RpL37A	GEO09637p1; 60S ribosomal protein L37a	2	2	2	2	1	2	1	2	1	28.3	28.3	28.3	10.311	92	92;92	0	14.638	By MS/MS	By MS/MS	28.3	8.7	10225000	8892100	787580	2556200	2223000	196900	8892100	0	2	1	3				362	5050;5817	True;True	5183;5964	9711;9712;11166;11167;11168	8407;8408;9662;9663	8407;9663
Q7KMS3		robl	GEO09640p1	2	2	2	2	0	2	0	2	0	25.8	25.8	25.8	10.823	97	97	0	19.65	By MS/MS		25.8	0	2651600	2344200	0	441940	390690	0	0	0	2	0	2				681	2160;4534	True;True	2210;4656	4245;8684;8685	3635;7529	3635;7529
M9PCI2;Q9V3U2	H/ACA ribonucleoprotein complex subunit 2-like protein	NHP2	GEO11453p1; H/ACA ribonucleoprotein complex subunit 2-like protein	3	3	3	3	2	3	2	3	2	21.9	21.9	21.9	17.723	160	160;160	0	36.614	By MS/MS	By MS/MS	21.9	16.9	31197000	12667000	12588000	3466300	1407500	1398600	16760000	140950000	3	3	7				423	108;4280;4281	True;True;True	109;4396;4397	191;192;193;8180;8181;8182;8183	174;175;176;177;7093;7094;7095	174;7093;7095
H1UUB1;P18489-4;P18489-3;P18489-2;P18489	Synaptobrevin	Syb-RA;Syb	GEO12465p1; Isoform D of Synaptobrevin; Isoform A of Synaptobrevin; Isoform Syb-B of Synaptobrevin; Synaptobrevin	2	2	2	2	1	2	1	2	1	20.2	20.2	20.2	14.079	129	129;109;129;132;152	0	13.353	By MS/MS	By MS/MS	20.2	7	19114000	18059000	497860	2730500	2579900	71124	18059000	0	2	1	3				352	115;5163	True;True	116;5298	209;9931;9932;9933	185;8606;8607	185;8606
X2JCX8;P14130	40S ribosomal protein S14	RpS14b;RpS14a	GEO12513p1; 40S ribosomal protein S14	8	8	8	8	2	8	2	8	2	43.7	43.7	43.7	16.265	151	151;151	0	58.615	By MS/MS	By matching	43.7	15.2	70922000	69575000	1048100	11820000	11596000	174690	65816000	13591000	11	0	12				523	119;1217;2350;2351;2411;4942;5293;5430	True;True;True;True;True;True;True;True	120;1243;2401;2402;2463;5074;5430;5573	219;2367;2368;2369;2370;4586;4587;4675;9492;9493;9494;10166;10448	195;2057;2058;2059;3950;3951;3952;4032;8209;8210;8211;8810;9050	195;2057;3950;3952;4032;8210;8810;9050
A1Z6Y3			GEO12982p1	1	1	1	1	0	1	0	1	0	7.4	7.4	7.4	17.88	149	149	1	-2	By MS/MS		7.4	0	0	0	0	0	0	0	0	0	1	0	1	+			113	3489	TRUE	3576	6670	5804	5804	19	1
A8E6M1;A1ZBB4;E1JGL8			GH01011p; Uncharacterized protein, isoform B; Uncharacterized protein, isoform C	6	6	6	6	1	6	1	6	1	6.8	6.8	6.8	140.44	1271	1271;1271;1272	0	36.199	By MS/MS	By matching	6.8	1	7692600	7316400	376170	160260	152420	7836.9	7316400	0	7	0	7				128	998;1437;2308;3660;4724;5726	True;True;True;True;True;True	1021;1470;2359;3765;4849;5871	1933;2789;4511;4512;6989;9073;10990	1686;2405;3885;3886;6085;7844;9498	1686;2405;3885;6085;7844;9498
Q9VFF0		UQCR-C1	GH01077p	2	2	2	2	0	2	0	2	0	5.3	5.3	5.3	51.874	470	470	0	11.93	By MS/MS		5.3	0	752010	752010	0	31334	31334	0	752010	0	2	0	2				874	525;4893	True;True	533;5023	977;9404	871;8131	871;8131
O18333		Rab2	GH01619p	3	3	3	3	1	3	1	3	1	20.2	20.2	20.2	23.56	213	213	0	22.262	By MS/MS	By matching	20.2	7.5	11719000	11368000	351050	837060	811990	25075	11368000	0	4	0	4				473	2555;3203;4720	True;True;True	2612;3276;4845	4940;4941;6116;9068	4268;5322;7839;7840	4268;5322;7840
Q7K3Z3		p47	GH01724p	4	4	4	4	0	4	0	4	0	20.1	20.1	20.1	43.38	407	407	0	26.924	By MS/MS		20.1	0	4818300	4818300	0	240920	240920	0	4818300	0	4	0	4				670	1337;1435;2955;4203	True;True;True;True	1366;1468;3025;4317	2585;2787;5650;8021	2245;2402;4922;6951	2245;2402;4922;6951
Q8SXD5;M9PFQ2;Q0E8R1		vir-1	GH02216p; Virus-induced RNA 1, isoform G; FI07211p	4	4	4	3	2	3	2	3	2	20.1	20.1	20.1	25.691	234	234;423;431	0	35.277	By MS/MS	By MS/MS	15	11.1	84542000	44110000	15030000	8454200	4411000	1503000	0	0	3	1	6				738	1577;3634;4053;4981	True;True;True;True	1613;3739;4165;5115	3047;6948;6949;6950;7741;7742;7743;7744;9597	2622;6047;6048;6049;6701;6702;8309	2622;6048;6701;8309
Q9VD13;Q8IN05		lqfR	GH02671p; Liquid facets-Related, isoform D	2	2	2	1	0	1	0	1	0	3.7	3.7	3.7	69.376	649	649;1415	0	11.126	By MS/MS		2.2	0	0	0	0	0	0	0	0	0	1	0	2				711	3583;5522	True;True	3686;5665	6858;10623	5966;9195	5966;9195	174;175	1;8
Q9I7R0;C0PDF4;M9PEW1		CG18815-RA	GH04560p; MIP06482p; Uncharacterized protein, isoform E	1	1	1	1	0	1	0	1	0	7.9	7.9	7.9	23.162	216	216;221;232	0	12.374	By MS/MS		7.9	0	0	0	0	0	0	0	0	0	1	0	1				178	4880	TRUE	5010	9372	8106	8106
Q9VTB3			GH06691p	2	2	2	2	0	2	0	2	0	10.7	10.7	10.7	25.898	233	233	0	11.375	By MS/MS		10.7	0	274840	274840	0	18322	18322	0	274840	0	2	0	2				1010	4769;5146	True;True	4897;5281	9168;9893	7925;8577	7925;8577
O97183		RpII33	GH07456p	2	2	2	2	0	2	0	2	0	12	12	12	31.243	275	275	0	12.072	By MS/MS		12	0	656230	656230	0	50479	50479	0	656230	0	2	0	2				500	2402;3912	True;True	2454;4022	4662;7479	4023;6472	4023;6472
Q961T9		BG:DS00941.11	GH07914p	2	2	2	2	1	2	1	2	1	12.9	12.9	12.9	19.503	170	170	0	12.231	By MS/MS	By matching	12.9	5.9	24781000	22134000	207000	1770100	1581000	14785	22433000	0	1	0	3				768	4082;4536	True;True	4194;4658	7798;7799;8688;8689;8690	6754;6755;7532	6754;7532
Q7K1H0		CG6491	GH09096p	1	1	1	1	0	1	0	1	0	6.5	6.5	6.5	36.569	324	324	0	20.489	By MS/MS		6.5	0	0	0	0	0	0	0	0	0	1	0	1				663	1728	TRUE	1769	3330	2869	2869
Q961R8;Q9VUK8		Aats-gly	GH09263p; FI18749p1	7	7	7	7	0	7	0	7	0	13	13	13	75.803	679	679;765	0	61.153	By MS/MS		13	0	12643000	12291000	0	351210	341410	0	12291000	0	9	0	9				767	754;1290;3166;3320;3331;3958;5248	True;True;True;True;True;True;True	770;1318;3238;3395;3407;4068;5384	1462;2489;6041;6338;6339;6340;6360;7575;10099	1288;2163;5260;5517;5518;5519;5535;6551;8749	1288;2163;5260;5517;5535;6551;8749
Q9VRF7;M9PHP6;M9PI18;M9PJS2;Q9VRF8		CG32521-RB	GH09530p; Uncharacterized protein, isoform G; Uncharacterized protein, isoform I	5	5	5	5	2	5	2	5	2	22.7	22.7	22.7	36.508	388	388;230;323;233;348	0	56.4	By MS/MS	By matching	22.7	7.2	306810000	303770000	1110900	34090000	33753000	123440	317550000	10574000	12	0	13				991	763;1780;1797;3659;3886	True;True;True;True;True	779;1822;1839;3764;3996	1481;1482;1483;1484;3423;3424;3425;3426;3458;3459;3460;6988;7424	1302;1303;2951;2952;2953;2980;2981;2982;2983;6083;6084;6421;6422	1303;2951;2981;6084;6421
Q9VZW1		scramb2	GH10494p	1	1	1	1	0	1	0	1	0	4.2	4.2	4.2	29.58	263	263	0.0048591	6.1628	By MS/MS		4.2	0	1726400	1726400	0	172640	172640	0	1726400	0	1	0	1				1082	5343	TRUE	5483	10274	8898	8898
Q8IH56;Q4U2G8			GH11271p; LD02432p	1	1	1	1	0	1	0	1	0	1.5	1.5	1.5	98.296	867	867;891	0.0090827	5.9275	By MS/MS		1.5	0	0	0	0	0	0	0	0	0	1	0	1				638	3995	TRUE	4106	7638	6606	6606
Q9V3Z4		Rpn5	GH11341p	5	5	5	5	2	5	2	5	2	11.8	11.8	11.8	57.747	502	502	0	30.823	By MS/MS	By matching	11.8	5.2	12752000	12086000	665840	455420	431640	23780	11255000	7077300	5	0	5				794	2919;3447;3468;3561;4834	True;True;True;True;True	2986;3527;3552;3658;4963	5572;6578;6579;6621;6784;9288;9289	4856;5724;5762;5905;8032	4856;5724;5762;5905;8032
Q9VEP8		Irc	GH11385p	14	14	14	12	8	12	8	12	8	25.3	25.3	25.3	78.279	697	697	0	99.452	By MS/MS	By MS/MS	20.9	12.9	69554000	34567000	10161000	1830400	909660	267380	39841000	105260000	14	4	26				862	280;477;548;970;981;1351;1827;2872;3144;3756;3910;4578;4623;5681	True;True;True;True;True;True;True;True;True;True;True;True;True;True	282;484;558;993;1004;1380;1870;2937;3216;3862;4020;4700;4745;5826	509;892;893;894;1032;1033;1034;1882;1883;1884;1902;1903;1904;2613;2614;3525;5498;5499;6001;7162;7163;7164;7476;7477;8776;8777;8778;8779;8780;8871;10903;10904;10905	440;796;797;798;799;916;1639;1656;1657;2264;3031;4781;5232;5233;6213;6214;6469;6470;7600;7601;7602;7603;7682;9424;9425;9426;9427	440;798;916;1639;1657;2264;3031;4781;5233;6214;6469;7600;7682;9426
Q9VAW3		Gfat2	GH12731p	4	4	4	4	1	4	1	4	1	7	7	7	76.538	683	683	0	32.934	By MS/MS	By matching	7	1.9	19056000	18838000	218320	501480	495730	5745.2	18838000	0	3	0	3				827	1272;3152;5292;5315	True;True;True;True	1300;3224;5429;5452	2459;6019;10164;10165;10214	2133;5244;8809;8847	2133;5244;8809;8847
Q7JXF5		Nup62	GH12838p	1	1	1	1	0	1	0	1	0	3.6	3.6	3.6	40.684	394	394	0.0030644	6.4347	By MS/MS		3.6	0	1114500	1114500	0	79607	79607	0	1114500	0	1	0	1				650	5225	TRUE	5361	10043	8696	8696
Q9U6R9		gammaSnap1	GH13039p	1	1	1	1	0	1	0	1	0	4.6	4.6	4.6	33.696	302	302	0	6.8934	By MS/MS		4.6	0	1206800	1206800	0	67043	67043	0	1206800	0	1	0	1				778	5652	TRUE	5796	10862	9384	9384
Q9VXQ5		Tcp-1zeta	GH13725p	13	13	13	13	3	13	3	13	3	28	28	28	58.246	533	533	0	81.566	By MS/MS	By matching	28	5.6	128640000	127070000	758040	3898100	3850700	22971	126230000	8615100	16	0	16				1055	53;154;279;446;456;1920;1966;2507;3520;3915;4274;4813;4876	True;True;True;True;True;True;True;True;True;True;True;True;True	54;155;281;453;463;1964;2010;2563;3609;3610;4025;4390;4942;5006	106;107;292;508;810;811;812;832;3731;3814;4864;6716;6717;6718;7486;8171;8172;8173;9247;9248;9366	97;254;439;714;715;716;735;3208;3274;4205;5847;5848;6479;6480;7086;7995;8101	97;254;439;715;735;3208;3274;4205;5847;6479;7086;7995;8101	230	46
Q8T0Q4		shrb	GH13992p	9	9	9	9	5	9	5	9	5	53.1	53.1	53.1	25.443	226	226	0	81.781	By MS/MS	By MS/MS	53.1	34.1	81810000	67581000	9539800	5454000	4505400	635980	65146000	96121000	12	5	19				745	496;1154;1273;1472;2345;2696;3239;4037;5259	True;True;True;True;True;True;True;True;True	503;1179;1180;1301;1505;2396;2756;3312;4148;5395	920;921;922;2230;2231;2232;2233;2460;2461;2462;2463;2464;2465;2846;2847;2848;4576;4577;4578;5197;6186;7706;10119	826;827;1917;1918;1919;2134;2135;2136;2137;2138;2454;2455;3943;4500;4501;5383;6674;8763;8764	826;1917;2134;2455;3943;4500;5383;6674;8763	177	105
Q9VN02		Vps24	GH14561p	2	2	2	2	1	2	1	2	1	12.6	12.6	12.6	25.285	223	223	0	12.235	By MS/MS	By matching	12.6	6.7	1823100	1661500	161570	140240	127810	12428	1661500	0	2	0	2				952	2929;4606	True;True	2997;4728	5594;5595;8827	4875;7642	4875;7642
Q8MRM6;Q9W3D6			GH15213p; Uncharacterized protein, isoform A	3	3	3	3	0	3	0	3	0	7.6	7.6	7.6	71.177	641	641;687	0	29.48	By MS/MS		7.6	0	4714700	4714700	0	117870	117870	0	4714700	0	5	0	5				729	2641;2819;5317	True;True;True	2698;2883;5454	5088;5401;10216;10217	4392;4694;8849;8850;8851	4392;4694;8850
Q961M4		EG:66A1.3	GH15731p	1	1	1	1	0	1	0	1	0	1.5	1.5	1.5	93.401	826	826	0	6.6855	By MS/MS		1.5	0	632010	632010	0	18057	18057	0	632010	0	1	0	1				766	4547	TRUE	4669	8708	7545	7545
Q8I941			GH16843p	1	1	1	1	0	1	0	1	0	5	5	5	25.988	222	222	0.0039722	6.2594	By MS/MS		5	0	369530	369530	0	28426	28426	0	369530	0	1	0	1				705	5026	TRUE	5160	9677	8376	8376
Q9W5B4		EG:103E12.2	GH18858p	2	2	2	2	0	2	0	2	0	9.7	9.7	9.7	35.032	319	319	0	12.608	By MS/MS		9.7	0	6216100	6216100	0	478160	478160	0	6216100	0	2	0	2				1134	590;4403	True;True	600;4522	1122;8413	998;7297	998;7297
Q9VNA3			GH21273p	2	2	2	2	0	2	0	2	0	11.6	11.6	11.6	23.633	216	216	0	17.707	By MS/MS		11.6	0	4087900	4087900	0	314450	314450	0	4087900	0	2	0	2				960	3069;5728	True;True	3139;5873	5866;10992	5103;9500	5103;9500
Q9VWT1;M9PHI2;Q8IQX8		Aats-his	GH22474p; Histidyl-tRNA synthetase, isoform C; Histidyl-tRNA synthetase, isoform D	2	2	2	2	0	2	0	2	0	4.2	4.2	4.2	57.746	522	522;554;564	0	11.73	By MS/MS		4.2	0	1805200	1805200	0	60174	60174	0	1805200	0	1	0	1				458	483;5674	True;True	490;5818	903;10892	805;9414	805;9414
Q961H2		CG8054	GH23453p	1	1	1	1	0	1	0	1	0	4.1	4.1	4.1	55.903	507	507	0.0030242	6.3433	By MS/MS		4.1	0	2611400	2611400	0	174090	174090	0	2611400	0	0	0	0				765	3899	TRUE	4009	7454	6449	6449
Q8T0L3		Uba1	GH24511p	14	1	1	14	1	1	0	1	0	15.4	1.4	1.4	130.76	1191	1191	0	15.333	By MS/MS	By matching	15.4	1.2	0	0	0	0	0	0	0	0	1	0	1				744	155;725;2318;2441;2637;2852;3167;3356;3414;3538;3788;4090;5582;5677	False;False;False;False;False;False;False;False;False;False;False;True;False;False	156;741;2369;2493;2694;2917;3239;3433;3492;3634;3895;4202;5725;5821	293;1403;1404;4532;4728;5082;5466;6042;6413;6519;6754;7231;7813;10721;10722;10723;10896	255;1235;1236;3905;3906;4078;4387;4749;5261;5585;5671;5878;6262;6767;9283;9418	255;1235;3906;4078;4387;4749;5261;5585;5671;5878;6262;6767;9283;9418
Q7K2L7			GH27120p	1	1	1	1	0	1	0	1	0	7	7	7	22.491	199	199	0.0073937	5.9854	By MS/MS		7	0	606720	606720	0	67413	67413	0	606720	0	1	0	1				667	2514	TRUE	2570	4875	4213	4213
Q9V3D8;A0A0C4FEI8		grsm	GH27579p; Granny smith, isoform F	1	1	1	1	1	1	1	1	1	2.2	2.2	2.2	60.169	558	558;655	0	7.9045	By MS/MS	By matching	2.2	2.2	2116800	1816800	299980	72993	62649	10344	0	2814100	1	0	1				104	5058	TRUE	5191	9730;9731	8424	8424
Q8MSH0;A1Z765			GH27834p; Uncharacterized protein, isoform A	1	1	1	1	0	1	0	1	0	8.6	8.6	8.6	20.984	197	197;202	0.0039604	6.2472	By MS/MS		8.6	0	586140	586140	0	83734	83734	0	586140	0	2	0	2				115	5077	TRUE	5211	9772	8454;8455	8454
Q6NL44			GH28815p	3	3	3	3	0	3	0	3	0	7.7	7.7	7.7	53.622	478	478	0	18.51	By MS/MS		7.7	0	1377300	1377300	0	49189	49189	0	1377300	0	3	0	3				642	565;1694;5556	True;True;True	575;1734;5699	1063;3269;10675	938;2818;9243	938;2818;9243
Q9W3I8		GIIIspla2	GIIIspla2, isoform B	2	2	2	2	0	2	0	2	0	9.2	9.2	9.2	24.603	217	217	0	14.913	By MS/MS		9.2	0	2455900	1732000	0	188920	133230	0	0	0	1	0	3				1116	150;3419	True;True	151;3497	281;282;6524;6525	246;5676;5677	246;5677
M9NE76;Q9VTG7;A4V1U5;Q9VTG7-2	Galactosylgalactosylxylosylprotein 3-beta-glucuronosyltransferase P	GlcAT-P	GlcAT-P, isoform D; Galactosylgalactosylxylosylprotein 3-beta-glucuronosyltransferase P; GlcAT-P, isoform C; Isoform C of Galactosylgalactosylxylosylprotein 3-beta-glucuronosyltransferase P	2	2	2	2	2	2	2	2	2	4.2	4.2	4.2	52.555	479	479;479;316;316	0	11.973	By MS/MS	By matching	4.2	4.2	8654800	5288200	865710	332880	203390	33296	0	8121000	1	0	2				386	4841;5016	True;True	4970;5150	9300;9301;9659;9660;9661	8040;8363	8040;8363
P52029	Glucose-6-phosphate isomerase	Pgi	Glucose-6-phosphate isomerase	1	1	1	1	0	1	0	1	0	3.6	3.6	3.6	62.338	558	558	0.0030519	6.3993	By MS/MS		3.6	0	344770	344770	0	11889	11889	0	344770	0	1	0	1				586	3000	TRUE	3070	5712	4980	4980
Q9VJD1		GCS2beta	Glucosidase 2 beta subunit, isoform A	1	1	1	1	0	1	0	1	0	2.4	2.4	2.4	61.539	548	548	0.004	6.3016	By MS/MS		2.4	0	526910	526910	0	26346	26346	0	526910	0	1	0	1				906	5820	TRUE	5967	11174	9669	9669
M9NCS8;P33438	Glutactin	Glt	Glutactin, isoform D; Glutactin	5	5	5	5	1	5	1	5	1	6.5	6.5	6.5	118.75	1026	1026;1026	0	35.946	By MS/MS	By MS/MS	6.5	1.2	9207600	9207600	0	236090	236090	0	9207600	0	5	1	6				375	382;741;1668;5665;5729	True;True;True;True;True	388;757;1707;5809;5874	689;1442;3208;3209;10879;10993	604;1271;2772;2773;9401;9402;9501	604;1271;2772;9402;9501
Q7K221;A1ZAA5		Got1	Glutamate oxaloacetate transaminase 1, isoform A; Glutamate oxaloacetate transaminase 1, isoform B	1	1	1	1	0	1	0	1	0	3.4	3.4	3.4	46.087	416	416;437	0.0010428	6.5592	By MS/MS		3.4	0	3431000	3431000	0	163380	163380	0	3431000	0	1	0	1				123	160	TRUE	161	303	264	264
A4V448;Q9W3K5	Glutamate--cysteine ligase	Gclc	Glutamate-cysteine ligase catalytic subunit, isoform B; Glutamate--cysteine ligase	2	2	2	2	0	2	0	2	0	3.6	3.6	3.6	80.745	717	717;717	0	12.32	By MS/MS		3.6	0	1801800	1801800	0	47416	47416	0	1801800	0	2	0	2				139	395;1961	True;True	401;2005	711;3800	624;3263	624;3263
Q9XYZ9		GstE12	Glutathione S transferase E12, isoform A	5	5	5	5	0	5	0	5	0	26.9	26.9	26.9	25.177	223	223	0	36.453	By MS/MS		26.9	0	5912500	5912500	0	591250	591250	0	5167700	0	4	0	4				1140	544;1643;3874;4169;4411	True;True;True;True;True	553;1682;3984;4282;4530	1017;3171;7405;7406;7964;8426	906;2736;6405;6406;6890;7308	906;2736;6406;6890;7308
Q7JYZ9		GstE2	Glutathione S transferase E2	1	1	1	1	0	1	0	1	0	4.1	4.1	4.1	25.228	221	221	0.0074766	6.0108	By MS/MS		4.1	0	2079500	2079500	0	189040	189040	0	2079500	0	1	0	1				652	296	TRUE	298	539	470	470
A1ZB71		GstE6	Glutathione S transferase E6	2	2	2	2	0	2	0	2	0	9.9	9.9	9.9	25.014	222	222	0	12.633	By MS/MS		9.9	0	1450900	1450900	0	131900	131900	0	1450900	0	2	0	2				127	3310;4661	True;True	3385;4785	6322;8948	5503;7747	5503;7747
Q7K8X7		GstE9	Glutathione S transferase E9	1	1	1	1	0	1	0	1	0	5.9	5.9	5.9	24.881	221	221	0	8.1335	By MS/MS		5.9	0	1857900	1857900	0	168900	168900	0	1857900	0	1	0	1				675	3357	TRUE	3434	6414	5586	5586
Q9VSL4		GstO2	Glutathione S transferase O2, isoform B	1	1	1	1	0	1	0	1	0	4.4	4.4	4.4	28.725	250	250	0	8.706	By MS/MS		4.4	0	0	0	0	0	0	0	0	0	1	0	1				999	5819	TRUE	5966	11173	9668	9668
P20432	Glutathione S-transferase 1-1	GstD1	Glutathione S-transferase D1	4	4	4	4	2	4	2	4	2	19.1	19.1	19.1	23.866	209	209	0	25.327	By MS/MS	By MS/MS	19.1	10.5	18457000	17908000	548670	1845700	1790800	54867	16234000	6820600	4	1	5				535	241;360;536;5165	True;True;True;True	242;365;545;5300	450;451;646;1008;9935;9936;9937	390;566;567;897;8609;8610	390;567;897;8609
Q86B44;Q1RL06;Q8IQZ1;X2JCE7;Q9VX03	Glutathione synthetase	GS	Glutathione synthetase; Glutathione synthetase, isoform G; Glutathione synthetase; Glutathione synthetase, isoform K; Glutathione synthetase, isoform F	4	4	4	4	0	4	0	4	0	7.3	7.3	7.3	61.837	562	562;248;491;127;134	0	24.759	By MS/MS		7.3	0	6312400	6312400	0	210410	210410	0	6312400	0	4	0	4				700	470;509;1617;4561	True;True;True;True	477;516;1655;4683	878;947;3121;8734	781;842;2693;7570	781;842;2693;7570
P07486	Glyceraldehyde-3-phosphate dehydrogenase 1	Gapdh1	Glyceraldehyde-3-phosphate dehydrogenase 1	9	2	2	9	4	2	1	2	1	43.1	12.7	12.7	35.35	332	332	0	21.136	By MS/MS	By matching	43.1	18.1	30280000	29544000	389420	1682200	1641400	21635	28733000	0	4	0	4				513	189;1757;2117;2400;3008;5278;5281;5414;5571	False;True;False;False;False;True;False;False;False	190;1799;2165;2452;3078;5414;5415;5418;5557;5714	363;3380;3381;3382;3383;4134;4660;5729;5730;5731;5732;10146;10147;10152;10408;10409;10410;10696;10697;10698;10699;10700	308;2913;2914;3542;4021;4997;4998;8791;8792;8793;8796;9017;9018;9265;9266	308;2913;3542;4021;4998;8793;8796;9017;9266	145	127
M9PJN8;P07487	Glyceraldehyde-3-phosphate dehydrogenase;Glyceraldehyde-3-phosphate dehydrogenase 2	Gapdh2	Glyceraldehyde-3-phosphate dehydrogenase; Glyceraldehyde-3-phosphate dehydrogenase 2	11	11	4	11	5	11	5	4	2	47	47	16.6	35.369	332	332;332	0	91.057	By MS/MS	By MS/MS	47	21.1	350410000	338800000	7636300	18442000	17832000	401910	385160000	40597000	13	1	14				466	189;838;1758;2117;2400;3008;5277;5281;5414;5424;5571	True;True;True;True;True;True;True;True;True;True;True	190;854;1800;2165;2452;3078;5413;5418;5557;5567;5714	363;1640;3384;3385;3386;4134;4660;5729;5730;5731;5732;10145;10152;10408;10409;10410;10437;10438;10439;10696;10697;10698;10699;10700	308;1433;2915;3542;4021;4997;4998;8790;8796;9017;9018;9041;9265;9266	308;1433;2915;3542;4021;4998;8790;8796;9017;9041;9266
M9PET0;M9PC43;B5RIM9;P13706-4;P13706-2;P13706-3;P13706	Glycerol-3-phosphate dehydrogenase [NAD(+)];Glycerol-3-phosphate dehydrogenase [NAD(+)], cytoplasmic	Gpdh	Glycerol-3-phosphate dehydrogenase [NAD(+)]; Glycerol-3-phosphate dehydrogenase [NAD(+)]; Glycerol-3-phosphate dehydrogenase [NAD(+)]; Isoform GPDH-3 of Glycerol-3-phosphate dehydrogenase [NAD(+)], cytoplasmic; Isoform GPDH-1 of Glycerol-3-phosphate dehyd	1	1	1	1	0	1	0	1	0	4.9	4.9	4.9	38.258	350	350;353;360;350;353;360;363	0	9.3348	By MS/MS		4.9	0	0	0	0	0	0	0	0	0	1	0	1				160	5586	TRUE	5729	10729	9288	9288
Q9VAY2		Gp93	Glycoprotein 93	6	6	6	6	3	6	3	6	3	9	9	9	90.238	787	787	0	48.179	By MS/MS	By MS/MS	9	4.2	15033000	13300000	1154000	366660	324390	28146	9636400	11578000	7	2	9				828	1205;1233;2153;2158;2739;5810	True;True;True;True;True;True	1231;1259;2203;2208;2803;5957	2346;2390;2391;2392;4226;4227;4238;4239;4240;5264;11156	2031;2076;3619;3628;3629;3630;4562;4563;9651	2031;2076;3619;3628;4563;9651
O61613	Glycylpeptide N-tetradecanoyltransferase	Nmt	Glycylpeptide N-tetradecanoyltransferase	1	1	1	1	0	1	0	1	0	2.8	2.8	2.8	53.832	472	472	0	9.1162	By MS/MS		2.8	0	829980	829980	0	31922	31922	0	829980	0	0	0	0				486	1240	TRUE	1266	2408	2089	2089
Q9VSR5		mRpL12	GM03767p	1	1	1	1	0	1	0	1	0	9.9	9.9	9.9	19.658	182	182	0	6.8407	By MS/MS		9.9	0	0	0	0	0	0	0	0	0	1	0	1				1000	3136	TRUE	3208	5985	5221	5221
Q9VP27;M9PIG4		Glg1	Golgi complex-localized glycoprotein 1, isoform A; Golgi complex-localized glycoprotein 1, isoform B	1	1	1	1	0	1	0	1	0	0.9	0.9	0.9	125	1103	1103;1107	0.0057143	6.072	By MS/MS		0.9	0	606070	606070	0	10272	10272	0	606070	0	1	0	1				462	2484	TRUE	2538	4824	4165	4165
Q9W289		GM130	Golgi matrix protein 130 kD ortholog	1	1	1	1	0	1	0	1	0	1.9	1.9	1.9	90.826	795	795	0.0074419	6.0011	By MS/MS		1.9	0	597950	597950	0	14949	14949	0	597950	0	1	0	1				1103	1714	TRUE	1754	3303	2846	2846
Q9VXU2;Q9VXU1		Gmap	Golgi microtubule-associated protein, isoform A; Golgi microtubule-associated protein, isoform B	6	6	6	6	0	6	0	6	0	6.2	6.2	6.2	158.48	1398	1398;1208	0	35.619	By MS/MS		6.2	0	4880100	4880100	0	65069	65069	0	4880100	0	6	0	6				1057	1396;1413;1429;3213;3372;4689	True;True;True;True;True;True	1427;1445;1461;3286;3450;4813	2708;2743;2776;6133;6451;8998	2331;2361;2392;5335;5616;7791	2331;2361;2392;5335;5616;7791
A0A0B4LGB0;Q24007;Q8MLT4		Gp150	Gp150, isoform E; Gp150 protein; Gp150, isoform D	3	3	3	3	1	3	1	3	1	3.6	3.6	3.6	117.36	1044	1044;1051;1076	0	17.467	By MS/MS	By matching	3.6	1.1	3964500	3620100	344420	76241	69618	6623.6	3620100	0	3	0	3				87	1604;3217;4587	True;True;True	1642;3290;4709	3102;6140;6141;8795	2677;5343;7615	2677;5343;7615
Q9NHA8	Gram-negative bacteria-binding protein 3	GNBP3	Gram-negative bacteria-binding protein 3	9	9	9	9	1	9	1	9	1	19.6	19.6	19.6	55.211	490	490	0	61.671	By MS/MS	By matching	19.6	2.2	79426000	76644000	1012100	4180300	4033900	53268	71065000	0	11	0	11				776	427;1519;2070;2073;2717;3125;4180;4797;4896	True;True;True;True;True;True;True;True;True	434;1555;2118;2121;2779;3196;3197;4293;4925;5026	770;2937;2938;4040;4041;4045;4046;4047;5231;5963;5964;7983;9219;9407;9408	677;2529;2530;3465;3468;4530;5200;5201;6910;7971;8134;8135	677;2530;3465;3468;4530;5201;6910;7971;8135	179	64
Q9VW57		Grasp65	Grasp65	1	1	1	1	0	1	0	1	0	2.6	2.6	2.6	47.723	460	460	0	7.1846	By MS/MS		2.6	0	1796300	1796300	0	149690	149690	0	1796300	0	1	0	1				1039	3599	TRUE	3704	6888	5998	5998
A0A0B4LGT4;Q9VHV5	ADP-ribosylation factor-like protein 8	Gie	GTPase indispensable for equal segregation of chromosomes, isoform B; ADP-ribosylation factor-like protein 8	1	1	1	1	0	1	0	1	0	7.5	7.5	7.5	21.253	186	186;186	0	11.344	By MS/MS		7.5	0	0	0	0	0	0	0	0	0	1	0	1				92	915	TRUE	933	1779	1542	1542
A4V4A5;Q9VZ23	GTP-binding nuclear protein Ran	Ran;ran	GTP-binding nuclear protein; GTP-binding nuclear protein Ran	6	6	6	6	5	6	5	6	5	29.6	29.6	29.6	24.708	216	216;216	0	45.466	By MS/MS	By matching	29.6	26.4	70081000	59501000	4391000	5005800	4250100	313640	65077000	45055000	4	0	6				141	399;694;917;1113;3732;3883	True;True;True;True;True;True	405;709;935;1138;3837;3993	715;716;717;1339;1340;1341;1781;1782;1783;2155;2156;2157;7112;7113;7114;7421	628;1182;1183;1544;1851;6177;6418	628;1182;1544;1851;6177;6418
P32234	GTP-binding protein 128up	128up	GTP-binding protein 128up	1	1	1	1	0	1	0	1	0	4.1	4.1	4.1	41.131	368	368	0.0048544	6.1614	By MS/MS		4.1	0	789420	719790	0	35883	32718	0	0	0	1	0	1				554	1888	TRUE	1931	3662;3663	3151	3151
Q9VLP3	Guanine nucleotide exchange factor MSS4 homolog	CG7787	Guanine nucleotide exchange factor MSS4 homolog	2	2	2	2	1	2	1	2	1	20.5	20.5	20.5	14.021	122	122	0	13.889	By MS/MS	By matching	20.5	9	2679200	2535200	144000	334900	316900	18000	2535200	0	2	0	2				932	4722;4782	True;True	4847;4910	9070;9071;9193	7842;7946	7842;7946
P38040	Guanine nucleotide-binding protein subunit gamma-1	Ggamma1	Guanine nucleotide-binding protein subunit gamma-1	2	2	2	2	1	2	1	2	1	44.3	44.3	44.3	8.1302	70	70	0	13.959	By MS/MS	By matching	44.3	17.1	10219000	9425100	315100	2554700	2356300	78776	8205300	0	3	0	5				560	3448;5748	True;True	3528;3529;5893	6580;6581;6582;6583;11029;11030	5725;5726;5727;5728;9537;9538	5728;9538	155	1
Q8SXY1;A8JR58		hdly	Hadley, isoform A; Hadley, isoform B	6	6	6	6	3	6	3	6	3	15.6	15.6	15.6	42.49	377	377;445	0	46.871	By MS/MS	By MS/MS	15.6	8.8	97123000	78532000	3958800	4222700	3414400	172120	52774000	73776000	9	1	11				740	699;700;1736;3908;5305;5339	True;True;True;True;True;True	714;715;1777;4018;5442;5477	1352;1353;1354;3343;7472;7473;7474;10187;10188;10189;10190;10191;10256;10257;10258;10259;10260	1190;1191;2879;6466;6467;8829;8830;8883;8884;8885;8886	1190;1191;2879;6466;8829;8886
F3YDH0;P29844	Heat shock 70 kDa protein cognate 3	Hsc70-3	Heat shock 70-kDa protein cognate 3, isoform E; Heat shock 70 kDa protein cognate 3	13	9	9	13	6	9	5	9	5	22.7	16.8	16.8	72.26	656	656;656	0	64.285	By MS/MS	By MS/MS	22.7	9.6	47170000	33655000	10115000	1521600	1085600	326290	27269000	104610000	7	4	11				348	887;1444;1523;2433;2628;2655;3314;3500;3647;3780;5191;5209;5633	True;False;True;False;True;True;True;False;True;True;False;True;True	905;1477;1559;2485;2685;2714;3389;3587;3752;3886;5326;5344;5777	1737;1738;1739;2799;2800;2801;2943;4712;5067;5068;5069;5070;5119;5120;5121;6328;6329;6330;6685;6686;6968;6969;6970;7211;7212;9981;10014;10826	1505;2415;2534;4065;4373;4374;4375;4424;4425;5509;5819;5820;6068;6251;8641;8676;9359	1505;2415;2534;4065;4375;4424;5509;5819;6068;6251;8641;8676;9359	97	148
X2JGG6;P02517	Heat shock protein 26	Hsp26	Heat shock protein 26, isoform B; Heat shock protein 26	1	1	1	1	0	1	0	1	0	12	12	12	22.994	208	208;208	0.0057471	6.085	By MS/MS		12	0	1125500	1125500	0	80391	80391	0	1125500	0	1	0	1				507	4392	TRUE	4511	8396	7278	7278
O97125;P11146	Heat shock protein 68	Hsp68	Heat shock protein 68	7	5	3	7	2	5	2	3	1	14.5	10.2	5.7	69.743	635	635;633	0	35.536	By MS/MS	By MS/MS	14.5	3.6	357800000	330930000	13217000	10223000	9455100	377630	361770000	137100000	7	1	9				498	606;757;2434;3514;4597;5038;5191	True;True;True;True;False;True;False	616;773;2486;3601;4719;5172;5326	1151;1469;4713;4714;4715;4716;4717;4718;4719;6703;6704;6705;8811;9696;9981	1022;1292;4066;4067;4068;4069;5836;5837;7630;8392;8641	1022;1292;4066;5837;7630;8392;8641
M9PBL3;P02828	Heat shock protein 83	Hsp83	Heat shock protein 83, isoform B; Heat shock protein 83	23	23	23	23	10	23	10	23	10	39.6	39.6	39.6	81.864	717	717;717	0	323.31	By MS/MS	By MS/MS	39.6	16.6	415200000	390090000	13966000	12212000	11473000	410780	299060000	160910000	27	7	38				406	114;993;1041;1042;1201;1245;1246;1287;1318;1355;1606;2159;2263;2273;2574;2942;2963;3759;4023;4461;4729;4911;5818	True;True;True;True;True;True;True;True;True;True;True;True;True;True;True;True;True;True;True;True;True;True;True	115;1016;1065;1066;1227;1271;1272;1315;1347;1384;1644;2209;2314;2324;2631;3011;3033;3865;4134;4581;4854;4855;5041;5965	206;207;208;1924;1925;1926;2027;2028;2337;2338;2339;2419;2420;2421;2422;2484;2485;2541;2542;2543;2622;3107;4241;4242;4243;4244;4416;4441;4978;5626;5659;5660;5661;7170;7171;7172;7173;7686;8533;9080;9081;9082;9083;9084;9436;11169;11170;11171;11172	184;1678;1679;1680;1749;1750;2023;2024;2025;2096;2097;2098;2160;2210;2269;2680;3631;3632;3633;3634;3805;3828;4298;4903;4930;4931;6220;6221;6222;6657;7394;7851;7852;7853;8155;8156;9664;9665;9666;9667	184;1680;1749;1750;2023;2097;2098;2160;2210;2269;2680;3632;3805;3828;4298;4903;4930;6221;6657;7394;7851;8155;9664	115	86
C7LA75;P11147	Heat shock 70 kDa protein cognate 4	Hsc70-4-RA;Hsc70-4	Heat shock protein cognate 4, isoform G; Heat shock 70 kDa protein cognate 4	31	31	25	31	10	31	10	25	9	54.5	54.5	42.5	71.131	651	651;651	0	245.98	By MS/MS	By MS/MS	54.5	18.3	790500000	754980000	19898000	24703000	23593000	621810	733690000	196590000	43	6	54				182	361;482;729;964;1307;1444;1567;1578;1583;2368;2369;2433;2580;2706;3075;3376;3500;3676;3784;3785;4103;4395;4597;4619;4659;4803;5039;5040;5075;5191;5632	True;True;True;True;True;True;True;True;True;True;True;True;True;True;True;True;True;True;True;True;True;True;True;True;True;True;True;True;True;True;True	366;489;745;986;1335;1477;1603;1614;1619;2419;2420;2485;2637;2767;2768;3145;3454;3587;3781;3890;3891;3892;4215;4514;4719;4741;4783;4931;4932;5173;5174;5209;5326;5776	647;901;902;1412;1413;1414;1869;1870;2514;2515;2516;2799;2800;2801;3029;3030;3048;3056;3057;4614;4615;4712;4984;4985;5212;5213;5878;5879;6459;6685;6686;7013;7014;7015;7218;7219;7220;7221;7222;7223;7224;7225;7226;7840;8399;8811;8860;8861;8862;8863;8944;8945;9231;9232;9233;9697;9698;9699;9700;9765;9766;9767;9768;9769;9770;9981;10824;10825	568;804;1242;1243;1244;1245;1624;1625;2188;2189;2415;2609;2623;2629;2630;3979;3980;4065;4305;4516;4517;5119;5621;5819;5820;6103;6104;6255;6256;6257;6258;6259;6793;7281;7630;7675;7676;7744;7745;7979;7980;7981;8393;8394;8395;8396;8397;8447;8448;8449;8450;8451;8452;8641;9356;9357;9358	568;804;1243;1624;2188;2415;2609;2623;2629;3979;3980;4065;4305;4516;5119;5621;5819;6103;6257;6259;6793;7281;7630;7675;7744;7981;8396;8397;8447;8641;9357	26;27;28	61;87;122
A0A0B4LFD2;P29845	Heat shock 70 kDa protein cognate 5	Hsc70-5	Heat shock protein cognate 5, isoform B; Heat shock 70 kDa protein cognate 5	2	2	2	2	0	2	0	2	0	4.2	4.2	4.2	74.065	686	686;686	0	15.633	By MS/MS		4.2	0	1913700	1913700	0	49070	49070	0	1913700	0	2	0	2				76	728;4549	True;True	744;4671	1411;8712	1241;7547	1241;7547
E1JIT0;B3DNL7;A0A0B4KHV5;O01367-2;O01367-3;O01367	Protein held out wings	how	Held out wings, isoform E; Held out wings, isoform D; Held out wings, isoform F; Isoform Maternal of Protein held out wings; Isoform C of Protein held out wings; Protein held out wings	1	1	1	1	0	1	0	1	0	3.2	3.2	3.2	44.226	404	404;405;418;375;380;405	0.0048216	6.1257	By MS/MS		3.2	0	1124800	1124800	0	66164	66164	0	1124800	0	1	0	1				63	3098	TRUE	3168	5919	5156	5156
M9PCE5;Q9VU94		Hml	Hemolectin, isoform B; Hemolectin, isoform A	153	153	153	153	68	153	68	153	68	49.3	49.3	49.3	426.15	3842	3842;3843	0	323.31	By MS/MS	By MS/MS	49.3	22.7	10558000000	10131000000	110940000	54421000	52220000	571850	10123000000	1306400000	263	37	344				420	85;87;135;149;205;312;367;384;385;443;455;511;512;554;575;582;602;616;618;627;643;648;650;651;652;653;666;668;684;697;698;768;836;882;977;1035;1052;1091;1183;1188;1192;1198;1219;1254;1275;1301;1323;1402;1479;1580;1586;1598;1599;1652;1666;1743;1759;1808;1872;1896;1916;1941;1988;2012;2050;2131;2201;2225;2343;2362;2374;2451;2455;2542;2692;2698;2701;2716;2728;2729;2773;2833;2834;2859;2921;2944;2951;3…	True;True;True;True;True;True;True;True;True;True;True;True;True;True;True;True;True;True;True;True;True;True;True;True;True;True;True;True;True;True;True;True;True;True;True;True;True;True;True;True;True;True;True;True;True;True;True;True;True;True;True;True;True;True;True;True;True;True;True;True;True;True;True;True;True;True;True;True;True;True;True;True;True;True;True;True;True;True;True;True…	86;88;136;150;206;315;372;390;391;450;462;518;519;564;585;592;612;628;630;640;656;662;663;665;666;667;668;681;683;699;712;713;784;852;899;1000;1059;1076;1116;1209;1214;1218;1224;1245;1281;1282;1303;1329;1352;1433;1512;1616;1623;1636;1637;1691;1705;1784;1785;1801;1850;1915;1939;1960;1985;2032;2033;2034;2059;2098;2179;2251;2275;2394;2413;2425;2504;2508;2599;2751;2758;2761;2778;2791;2792;2793;2837;2…	155;156;160;161;162;244;245;246;247;279;280;389;390;391;392;393;568;569;570;655;656;657;658;691;692;693;694;800;801;802;803;831;950;951;952;953;954;1045;1046;1078;1079;1080;1103;1142;1143;1181;1184;1185;1186;1187;1188;1189;1209;1210;1236;1237;1238;1239;1240;1241;1247;1248;1249;1251;1252;1253;1254;1255;1256;1257;1258;1259;1287;1289;1290;1291;1323;1324;1325;1344;1345;1346;1347;1348;1349;1350;1351;1…	141;142;145;146;147;217;218;244;245;332;333;334;335;336;497;498;576;577;606;607;608;609;705;706;707;734;844;845;846;847;848;849;923;953;954;955;956;957;979;1017;1018;1049;1051;1052;1053;1054;1067;1068;1069;1094;1095;1096;1103;1104;1105;1107;1108;1109;1110;1111;1112;1113;1114;1115;1140;1142;1143;1168;1186;1187;1188;1189;1313;1314;1426;1427;1428;1429;1430;1493;1494;1651;1652;1738;1762;1763;1819;182…	141;145;217;244;336;497;576;606;607;706;734;844;849;923;955;979;1018;1049;1052;1069;1095;1104;1107;1111;1112;1113;1140;1142;1168;1186;1188;1314;1428;1493;1652;1738;1763;1821;1969;1996;2001;2015;2061;2110;2142;2180;2218;2342;2468;2625;2636;2669;2670;2749;2770;2889;2918;2996;3107;3163;3202;3231;3310;3355;3434;3563;3704;3746;3939;3973;3985;4108;4115;4244;4494;4505;4508;4528;4547;4550;4622;4717;4720;…	116;117;118;119;120;121;122;123;124;125;126;127;128;129;130;131;132;133;134;135	405;419;423;492;574;577;610;664;709;731;1780;1809;2007;2258;2265;2679;2929;2930;3320;3377
P05205	Heterochromatin protein 1	Su(var)205	Heterochromatin protein 1	2	2	2	2	0	2	0	2	0	17	17	17	23.185	206	206	0	13.488	By MS/MS		17	0	3768500	3374900	0	342590	306810	0	3374900	0	2	0	2				509	2130;5025	True;True	2178;5159	4155;4156;9676	3561;8375	3561;8375
E1JHA4;P48809	Heterogeneous nuclear ribonucleoprotein 27C	Hrb27C	Heterogeneous nuclear ribonucleoprotein at 27C, isoform D; Heterogeneous nuclear ribonucleoprotein 27C	7	7	7	7	5	7	5	7	5	24.5	24.5	24.5	44.769	421	421;421	0	49.243	By MS/MS	By MS/MS	24.5	18.8	60083000	57313000	1895600	4621800	4408700	145810	44955000	20861000	9	2	12				321	393;839;2915;3955;5219;5512;5741	True;True;True;True;True;True;True	399;855;2982;4065;5355;5655;5886	705;706;707;1641;1642;1643;1644;5568;7569;7570;7571;10030;10031;10600;10601;10602;11016;11017	618;619;620;1434;1435;4851;6546;6547;6548;8688;9180;9522	619;1435;4851;6546;8688;9180;9522
E1JIK0;P48810;P48810-2	Heterogeneous nuclear ribonucleoprotein 87F	Hrb87F	Heterogeneous nuclear ribonucleoprotein at 87F, isoform C; Heterogeneous nuclear ribonucleoprotein 87F; Isoform B of Heterogeneous nuclear ribonucleoprotein 87F	3	3	2	3	0	3	0	2	0	11.7	11.7	9.4	39.499	385	385;385;325	0	32.897	By MS/MS		11.7	0	7847400	7847400	0	523160	523160	0	7847400	0	3	0	3				331	2904;3805;3956	True;True;True	2970;3912;4066	5553;7262;7572	4834;6289;6549	4834;6289;6549
A4V3J6;A4V3J5;P07909-3;P07909-4;P07909-2;P07909	Heterogeneous nuclear ribonucleoprotein A1	Hrb98DE	Heterogeneous nuclear ribonucleoprotein at 98DE, isoform F; Heterogeneous nuclear ribonucleoprotein at 98DE, isoform C; Isoform E of Heterogeneous nuclear ribonucleoprotein A1; Isoform D of Heterogeneous nuclear ribonucleoprotein A1; Isoform A of Heteroge	2	1	1	2	0	1	0	1	0	6.1	3.6	3.6	38.55	361	361;365;360;361;364;365	0.0090662	5.9264	By MS/MS		6.1	0	1818600	1538800	0	113660	96177	0	0	0	1	0	1				137	2904;3944	False;True	2970;4054	5553;7545;7546	4834;6528	4834;6528
Q9W3C4		Hexo2	Hexosaminidase 2	3	3	3	3	2	3	2	3	2	5.3	5.3	5.3	70.663	622	622	0	18.299	By MS/MS	By MS/MS	5.3	3.5	4261600	2670100	1591500	146950	92071	54879	0	14930000	3	1	4				1114	3728;5081;5710	True;True;True	3833;5215;5855	7103;7104;7105;9776;9777;10961	6172;6173;8459;8460;9472	6172;8460;9472
Q9VZA6			Hexosyltransferase	4	4	4	4	0	4	0	4	0	11.3	11.3	11.3	49.021	434	434	0	25.97	By MS/MS		11.3	0	21366000	19326000	0	1187000	1073700	0	19086000	0	4	0	5				1078	3398;3554;4701;5159	True;True;True;True	3476;3651;4825;5294	6496;6777;9032;9033;9920;9921	5650;5898;7811;7812;8599	5650;5898;7811;8599
Q4ABE3;Q4ABD8;Q4AB54;P02255;Q4AB94	Histone H1	His1:CG33801;His1:CG33807;His1:CG33861;His1;His1:CG33834	Histone H1; Histone H1; Histone H1; Histone H1; Histone H1	3	3	3	3	2	3	2	3	2	16	16	16	26.34	256	256;256;256;256;256	0	37.974	By MS/MS	By MS/MS	16	15.6	15271000	9586000	2390000	1696800	1065100	265550	8329300	23272000	5	3	10				505	436;4272;4273	True;True;True	443;4388;4389	786;787;788;8163;8164;8165;8166;8167;8168;8169;8170	693;7077;7078;7079;7080;7081;7082;7083;7084;7085	693;7079;7085
P02283	Histone H2B	His2B	Histone H2B	2	2	2	2	2	2	2	2	2	16.3	16.3	16.3	13.696	123	123	0	11.994	By MS/MS	By MS/MS	16.3	16.3	13669000	9605100	3198800	1952700	1372200	456970	10109000	29504000	3	0	4				506	3062;4115	True;True	3132;4227	5852;5853;5854;7865;7866;7867	5089;5090;5091;6811;6812	5091;6811
A0A0B4KFZ9;P84040	Histone H4	His4r;His4	Histone H4; Histone H4	1	1	1	1	1	1	1	1	1	9.7	9.7	9.7	11.381	103	103;103	0	6.7562	By MS/MS	By MS/MS	9.7	9.7	9125200	6109400	2533600	1520900	1018200	422270	0	23768000	1	1	2				48	2587	TRUE	2644	4993;4994;4995	4312;4313	4312
Q9VL70		yip2	HL08109p	3	3	3	3	0	3	0	3	0	11.6	11.6	11.6	41.61	398	398	0	23.428	By MS/MS		11.6	0	7179400	7179400	0	326340	326340	0	7179400	0	3	0	3				926	1931;2295;3170	True;True;True	1975;2346;3242	3748;4482;4483;6047	3219;3864;3865;5266	3219;3864;5266
Q7K4Q9		Hmgs	HMG coenzyme A synthase, isoform A	4	4	4	4	0	4	0	4	0	12	12	12	51.176	465	465	0	31.093	By MS/MS		12	0	9066900	9066900	0	412130	412130	0	9066900	0	6	0	6				672	445;1659;1737;5123	True;True;True;True	452;1698;1778;5257	809;3193;3344;9844	713;2759;2760;2761;2880;8524	713;2759;2880;8524
A0A0B4LG36;Q06943	High mobility group protein Z	HmgZ	HMG protein Z, isoform C; High mobility group protein Z	1	1	1	1	1	1	1	1	1	12.6	12.6	12.6	12.656	111	111;111	0.0031056	6.4872	By MS/MS	By matching	12.6	12.6	873610	548240	325370	291200	182750	108460	0	3052300	1	0	1				85	1529	TRUE	1565	2954;2955	2544	2544
D2NUK9;Q9U3Z7	NHP2-like protein 1 homolog	hoip	Hoi-polloi, isoform B; NHP2-like protein 1 homolog	3	3	3	3	2	3	2	3	2	32.3	32.3	32.3	13.883	127	127;127	0	40.523	By MS/MS	By MS/MS	32.3	15	44003000	42361000	1641800	5500400	5295200	205220	30600000	27162000	4	1	5				310	82;4537;4785	True;True;True	83;4659;4913	151;8691;8692;9197;9198	137;138;7533;7534;7951	138;7533;7951
E2QD63;Q86DS1;C4NYP8	Hsc70-interacting protein 2;Hsc70-interacting protein 1	HIP-R;HIP	Hsc/Hsp70-interacting protein related, isoform B; Hsc70-interacting protein 2; Hsc70-interacting protein 1	8	8	8	8	1	8	1	8	1	23.3	23.3	23.3	41.036	377	377;377;377	0	52.518	By MS/MS	By MS/MS	23.3	4.5	14071000	13454000	524840	938040	896940	34989	13454000	0	8	1	9				179	164;222;387;649;1569;2660;2695;2724	True;True;True;True;True;True;True;True	165;223;393;664;1605;2719;2755;2786	311;418;698;1250;3032;3033;3034;5128;5129;5195;5196;5241	270;362;611;1106;2611;2612;4433;4434;4498;4499;4538	270;362;611;1106;2611;4433;4498;4538
Q9VUC1;M9MSL3		Hsc70Cb	Hsc70Cb, isoform A; Hsc70Cb, isoform G	13	13	13	13	0	13	0	13	0	21.6	21.6	21.6	88.5	804	804;836	0	118.96	By MS/MS		21.6	0	37940000	37940000	0	807240	807240	0	37940000	0	16	0	16				372	292;421;438;1756;3201;3206;3234;3502;4027;4337;4542;4658;4723	True;True;True;True;True;True;True;True;True;True;True;True;True	294;428;445;1798;3274;3279;3307;3589;4138;4454;4664;4782;4848	531;764;792;3379;6111;6121;6180;6688;7692;7693;8290;8697;8942;8943;9072	460;671;695;2912;5319;5325;5377;5823;6662;6663;7181;7539;7540;7742;7743;7843	460;671;695;2912;5319;5325;5377;5823;6663;7181;7540;7743;7843
Q9VPN5		Hop	Hsp70/Hsp90 organizing protein homolog	11	11	11	11	0	11	0	11	0	26.7	26.7	26.7	55.697	490	490	0	70.46	By MS/MS		26.7	0	44537000	41275000	0	1484600	1375800	0	33281000	0	12	0	13				969	275;760;1754;2485;2770;3046;3495;3615;4863;5006;5675	True;True;True;True;True;True;True;True;True;True;True	277;776;1796;2539;2834;3116;3582;3720;4993;5140;5819	501;502;1476;3377;4825;4826;5316;5823;5824;6678;6679;6914;9339;9644;9645;10893;10894	433;1299;2910;4166;4619;5063;5064;5811;5812;6019;8072;8351;9415;9416	433;1299;2910;4166;4619;5064;5811;6019;8072;8351;9416
A0A0B4K849;A0A0B4K7A5;A8DYJ2;Q02645-4;Q02645-2;Q02645;Q02645-3	Protein hu-li tai shao	hts	Hu li tai shao, isoform O; Hu li tai shao, isoform Q; Hu li tai shao, isoform P; Isoform D of Protein hu-li tai shao; Isoform B of Protein hu-li tai shao; Protein hu-li tai shao; Isoform C of Protein hu-li tai shao	8	8	8	8	4	8	4	8	4	16.1	16.1	16.1	79.063	716	716;739;1833;668;718;1156;495	0	61.341	By MS/MS	By MS/MS	16.1	6.4	16879000	14729000	1790800	496450	433210	52670	10993000	15080000	7	2	9				21	1548;3504;3762;4655;5173;5207;5238;5634	True;True;True;True;True;True;True;True	1584;3591;3868;4779;5308;5342;5374;5778	2996;2997;2998;2999;6690;6691;7178;8939;9951;10011;10012;10070;10827;10828;10829	2582;2583;5825;6225;7739;8618;8671;8672;8724;9360	2583;5825;6225;7739;8618;8671;8724;9360
Q9VZ69;Q0KHU2;Q8IR99;E1JJM0;M9NF14		Imp	IGF-II mRNA-binding protein; IGF-II mRNA-binding protein, isoform K; IGF-II mRNA-binding protein, isoform D; FI20063p1; IGF-II mRNA-binding protein, isoform L	4	4	4	4	0	4	0	4	0	10.4	10.4	10.4	62.129	566	566;631;573;580;638	0	24.088	By MS/MS		10.4	0	4241800	4241800	0	169670	169670	0	4241800	0	4	0	4				616	66;2301;3145;4404	True;True;True;True	67;2352;3217;4523	128;4498;6002;8414	117;3877;5234;7298	117;3877;5234;7298
E1JI19;Q9VVT2-2;Q9VVT2	Protein Im not dead yet	Indy	Im not dead yet, isoform D; Isoform B of Protein Im not dead yet; Protein Im not dead yet	1	1	1	1	0	1	0	1	0	2.4	2.4	2.4	63.552	572	572;572;590	0	6.6847	By MS/MS		2.4	0	875840	875840	0	58390	58390	0	875840	0	1	0	1				325	3456	TRUE	3537	6593	5739	5739
D4G7B1;Q9V3D4	Chitinase-like protein Idgf2	Idgf2	Imaginal disc growth factor 2, isoform B; Chitinase-like protein Idgf2	3	3	3	3	0	3	0	3	0	16.6	16.6	16.6	41.136	368	368;440	0	19.514	By MS/MS		16.6	0	4398700	4398700	0	219940	219940	0	4398700	0	4	0	4				316	1011;5096;5738	True;True;True	1034;5230;5883	1962;9803;11013	1705;8485;8486;9519	1705;8486;9519
X2JA18;Q8MLZ7	Chitinase-like protein Idgf3	Idgf3	Imaginal disc growth factor 3, isoform D; Chitinase-like protein Idgf3	5	5	5	5	1	5	1	5	1	18.6	18.6	18.6	49.254	441	441;441	0	34.441	By MS/MS	By MS/MS	18.6	5.4	12049000	9932800	939250	602430	496640	46963	8201900	0	5	1	7				727	18;1009;2229;2521;3724	True;True;True;True;True	18;1032;2279;2577;3829	34;1958;1959;1960;4366;4883;4884;7097	36;1701;1702;1703;3750;4220;6168	36;1701;3750;4220;6168
P52295	Importin subunit alpha	Pen	Importin subunit alpha	7	7	7	7	2	7	2	7	2	22.4	22.4	22.4	57.821	522	522	0	57.189	By MS/MS	By matching	22.4	4.6	16416000	15615000	544280	683990	650640	22679	14328000	6393600	12	0	12				587	1127;1128;2551;3081;3696;4654;5570	True;True;True;True;True;True;True	1152;1153;2608;3151;3801;4778;5713	2187;2188;4926;4927;5888;7043;7044;7045;8937;8938;10694;10695	1872;1873;4256;5128;6129;7736;7737;7738;9261;9262;9263;9264	1872;1873;4256;5128;6129;7736;9261
Q9V455	Importin subunit alpha	Kap-alpha3	Importin subunit alpha	1	1	1	1	0	1	0	1	0	3.7	3.7	3.7	56.989	514	514	0.0039761	6.2809	By MS/MS		3.7	0	0	0	0	0	0	0	0	0	1	0	1				801	4	TRUE	4	6	4	4
Q9VMW7	Inosine triphosphate pyrophosphatase	CG8891	Inosine triphosphate pyrophosphatase	3	3	3	3	0	3	0	3	0	23.6	23.6	23.6	21.448	191	191	0	18.273	By MS/MS		23.6	0	20061000	19351000	0	2006100	1935100	0	19351000	0	2	0	2				949	1934;4224;4412	True;True;True	1978;4338;4531	3755;3756;8057;8427;8428	3222;6981;7309	3222;6981;7309
A4V488;Q07152	Inosine-5-monophosphate dehydrogenase	ras	Inosine-5-monophosphate dehydrogenase; Inosine-5-monophosphate dehydrogenase	1	1	1	1	0	1	0	1	0	2.2	2.2	2.2	57.829	537	537;537	0.0057526	6.088	By MS/MS		2.2	0	0	0	0	0	0	0	0	0	1	0	1				140	5127	TRUE	5261	9851	8529	8529
O97477	Inositol-3-phosphate synthase	Inos	Inositol-3-phosphate synthase	6	6	6	6	0	6	0	6	0	13.6	13.6	13.6	62.249	565	565	0	36.875	By MS/MS		13.6	0	7228900	6514800	0	289160	260590	0	5584400	0	5	0	5				503	1571;2469;2888;3733;4501;5451	True;True;True;True;True;True	1607;2522;2953;3838;4623;5594	3039;4794;5529;7115;7116;8609;8610;10486	2615;4139;4811;6178;7465;9084	2615;4139;4811;6178;7465;9084
P22817	Insulin-degrading enzyme	Ide	Insulin-degrading enzyme	1	1	1	1	0	1	0	1	0	1.1	1.1	1.1	113.68	990	990	0.0039841	6.289	By MS/MS		1.1	0	472190	472190	0	10265	10265	0	472190	0	1	0	1				539	3029	TRUE	3099	5789	5039	5039
E7BBS5;Q9W4Z4	Probable insulin-like peptide 6;Probable insulin-like peptide 6 A chain;Probable insulin-like peptide 6 B chain	Ilp6	Insulin-like peptide 6; Probable insulin-like peptide 6	1	1	1	1	0	1	0	1	0	10.3	10.3	10.3	11.694	107	107;107	0.0099638	5.9203	By MS/MS		10.3	0	0	0	0	0	0	0	0	0	1	0	1				344	919	TRUE	937	1785	1546	1546
B7Z0Y1		Ir7d	Ionotropic receptor 7d	2	2	2	2	0	2	0	2	0	5.9	5.9	5.9	67.394	594	594	0	11.269	By MS/MS		5.9	0	2343700	2343700	0	75603	75603	0	2343700	0	1	0	1				176	2732;4312	True;True	2796;4429	5257;8232	4553;7138	4553;7138
Q9VZP9		CG12012-RA	IP05517p	1	1	1	1	0	1	0	1	0	15.6	15.6	15.6	12.986	122	122	0	7.141	By MS/MS		15.6	0	0	0	0	0	0	0	0	0	1	0	1				1079	707	TRUE	722	1366	1200	1200
Q4V5H0;Q9VCD4			IP07169p; Uncharacterized protein, isoform A	2	2	2	2	1	2	1	2	1	25.6	25.6	25.6	9.0931	78	78;144	0	12.906	By MS/MS	By matching	25.6	10.3	3797100	3329200	467880	949270	832300	116970	3329200	0	2	0	2				639	1482;1814	True;True	1516;1856	2867;2868;3495	2476;3008	2476;3008
Q29QQ9		Rrp42	IP10364p	1	1	1	1	0	1	0	1	0	3.4	3.4	3.4	32.387	296	296	0	7.0292	By MS/MS		3.4	0	754150	754150	0	44362	44362	0	754150	0	2	0	2				632	568	TRUE	578	1066	941;942	941
Q9VJH0			IP12942p	7	7	7	7	1	7	1	7	1	11.8	11.8	11.8	77.835	652	652	0	48.106	By MS/MS	By matching	11.8	1.5	13026000	12832000	194740	352070	346800	5263.2	12832000	0	6	0	6				908	1471;1498;2629;3007;3058;3503;4495	True;True;True;True;True;True;True	1504;1533;2686;3077;3128;3590;4617	2845;2895;5071;5727;5728;5846;6689;8598	2453;2496;4376;4996;5083;5824;7453	2453;2496;4376;4996;5083;5824;7453
A1A716			IP17405p	1	1	1	0	1	0	1	0	1	5.9	5.9	5.9	20.054	185	185	1	-2		By MS/MS	0	5.9	0	0	0	0	0	0	0	0	0	1	1	+			110	3420	TRUE	3498	6526	5678	5678	18	1
Q7KUB0;Q8IQA7;Q9VSI6;Q7KUB1;B7Z0E0	Isocitrate dehydrogenase [NADP]	Idh	Isocitrate dehydrogenase [NADP]; Isocitrate dehydrogenase [NADP]; Isocitrate dehydrogenase [NADP]; Isocitrate dehydrogenase [NADP]; Isocitrate dehydrogenase [NADP]	4	4	4	4	0	4	0	4	0	11.8	11.8	11.8	46.66	416	416;437;450;469;479	0	23.239	By MS/MS		11.8	0	5660200	5660200	0	217700	217700	0	5660200	0	4	0	4				173	196;521;2980;5056	True;True;True;True	197;529;3050;5189	377;972;5681;9728	319;865;4952;8422	319;865;4952;8422
Q9VHR8-2;Q9VHR8	Dipeptidyl peptidase 3	DppIII	Isoform 2 of Dipeptidyl peptidase 3; Dipeptidyl peptidase 3	1	1	1	1	0	1	0	1	0	1.7	1.7	1.7	81.936	723	723;786	0.0030928	6.4665	By MS/MS		1.7	0	1823700	1823700	0	42411	42411	0	1823700	0	1	0	1				894	2645	TRUE	2704	5107	4411	4411
Q99323-2;Q99323-4;Q99323-1;Q99323	Myosin heavy chain, non-muscle	zip	Isoform 2 of Myosin heavy chain, non-muscle; Isoform 4 of Myosin heavy chain, non-muscle; Isoform 1 of Myosin heavy chain, non-muscle; Myosin heavy chain, non-muscle	56	1	1	56	18	1	0	1	0	35	0.7	0.7	226.93	1972	1972;2012;2017;2057	0	10.673	By MS/MS	By matching	35	11.3	0	0	0	0	0	0	0	0	1	0	1				769	28;39;242;253;269;342;413;415;474;720;852;920;1158;1181;1209;1253;1269;1303;1309;1316;1344;1420;1615;2082;2109;2292;2299;2306;2323;2352;2366;2564;2694;2764;2766;2782;2789;2891;3221;3367;3498;3648;3715;3746;3919;4154;4160;4177;4228;4229;4285;4423;4830;4902;5452;5700	False;False;False;True;False;False;False;False;False;False;False;False;False;False;False;False;False;False;False;False;False;False;False;False;False;False;False;False;False;False;False;False;False;False;False;False;False;False;False;False;False;False;False;False;False;False;False;False;False;False;False;False;False;False;False;False	28;40;243;254;271;347;419;422;481;736;868;938;1184;1207;1235;1280;1297;1331;1337;1345;1373;1452;1653;2130;2157;2343;2350;2357;2374;2403;2417;2621;2754;2828;2830;2846;2853;2956;3294;3445;3585;3753;3820;3852;4029;4267;4273;4290;4344;4345;4401;4542;4959;5032;5595;5845	47;68;452;453;466;486;618;619;747;748;752;753;754;755;756;886;887;888;1393;1394;1669;1670;1786;2237;2238;2277;2278;2350;2431;2452;2453;2509;2510;2518;2538;2539;2595;2755;3118;3119;4069;4116;4117;4478;4492;4493;4494;4509;4541;4588;4612;4960;4961;5194;5300;5301;5303;5345;5346;5347;5357;5358;5535;6148;6149;6446;6682;6971;6972;7076;7077;7143;7144;7490;7491;7492;7942;7951;7974;8076;8077;8078;8189;8190…	48;68;391;404;422;541;542;654;655;659;660;661;662;791;792;793;1226;1227;1228;1455;1547;1923;1924;1964;1965;2035;2036;2108;2128;2129;2183;2184;2191;2207;2208;2252;2373;2691;3485;3526;3527;3861;3873;3874;3875;3882;3883;3913;3953;3977;4283;4284;4285;4286;4497;4605;4606;4608;4645;4646;4647;4658;4659;4816;5347;5348;5349;5611;5816;6069;6070;6154;6155;6198;6484;6485;6871;6877;6901;6902;6995;6996;6997;69…	48;68;391;404;422;541;655;660;792;1227;1455;1547;1924;1964;2036;2108;2129;2183;2191;2208;2252;2373;2691;3485;3527;3861;3873;3883;3913;3953;3977;4286;4497;4605;4608;4645;4658;4816;5348;5611;5816;6070;6155;6198;6484;6871;6877;6902;6995;6998;7102;7333;8028;8142;9085;9458
Q8MUJ1-2;Q8MUJ1		egr	Isoform 2 of Protein eiger; Protein eiger	2	2	2	2	0	2	0	2	0	4.4	4.4	4.4	46.331	409	409;415	0	11.296	By MS/MS		4.4	0	2376600	2376600	0	158440	158440	0	2376600	0	2	0	2				735	3812;5545	True;True	3919;5688	7275;10660	6299;9228	6299;9228
P13607-4;P13607-5;P13607;E1JIR4;A0A0B4KGG8;P13607-3;P13607-7;P13607-6;P13607-2;A8QI34	Sodium/potassium-transporting ATPase subunit alpha	Atpalpha	Isoform 4 of Sodium/potassium-transporting ATPase subunit alpha; Isoform 5 of Sodium/potassium-transporting ATPase subunit alpha; Sodium/potassium-transporting ATPase subunit alpha; Sodium/potassium-transporting ATPase subunit alpha; Sodium/potassium-tran	23	23	23	23	10	23	10	23	10	28.6	28.6	28.6	115.06	1037	1037;1041;1041;1002;1002;839;1002;1002;1002;1009	0	215.54	By MS/MS	By MS/MS	28.6	12.9	217440000	210030000	3520300	4437600	4286400	71842	157040000	47946000	28	2	31				522	106;679;1101;1140;1507;1660;1762;1898;2161;2287;2305;2599;3132;3478;3662;3711;3719;4653;5135;5174;5280;5306;5795	True;True;True;True;True;True;True;True;True;True;True;True;True;True;True;True;True;True;True;True;True;True;True	107;694;1126;1165;1543;1699;1804;1941;2211;2338;2356;2656;3204;3564;3767;3816;3824;4777;5270;5309;5417;5443;5942	189;1313;2139;2211;2909;2910;2911;3194;3397;3683;4246;4471;4472;4473;4506;4507;4508;5018;5019;5976;5977;5978;6648;6649;6650;6991;7068;7069;7085;7086;7087;8933;8934;8935;8936;9871;9952;9953;9954;10151;10192;10193;10194;11128	172;1161;1836;1837;1899;2508;2509;2510;2762;2924;3165;3636;3637;3853;3854;3855;3881;4332;5213;5787;6087;6148;6159;6160;7734;7735;8547;8548;8619;8795;8831;9627	172;1161;1836;1899;2509;2762;2924;3165;3637;3853;3881;4332;5213;5787;6087;6148;6159;7735;8548;8619;8795;8831;9627
P45888-2;P45888	Actin-related protein 2	Arp2	Isoform A of Actin-related protein 2; Actin-related protein 2	1	1	1	1	1	1	1	1	1	3	3	3	44.702	394	394;399	0	7.6124	By MS/MS	By matching	3	3	5053700	4867100	186650	315860	304190	11666	0	1750900	1	0	1				571	2478	TRUE	2532	4812;4813	4157	4157
P22465-2;P22465	Annexin B10	AnxB10	Isoform A of Annexin B10; Annexin B10	8	8	8	8	0	8	0	8	0	30	30	30	35.59	320	320;321	0	65.722	By MS/MS		30	0	59617000	57649000	0	2980900	2882400	0	51992000	0	7	0	10				537	706;1393;2957;3345;3469;4290;4921;5344	True;True;True;True;True;True;True;True	721;1424;3027;3422;3553;4406;5052;5484	1364;1365;2698;2699;5652;6394;6622;6623;8199;9456;10275	1199;2324;2325;4924;5569;5763;5764;7110;8175;8899	1199;2324;4924;5569;5763;7110;8175;8899
Q9VXG4-2			Isoform A of Annexin B11	1	1	1	1	0	1	0	1	0	5.9	5.9	5.9	36.289	322	322	0	7.5499	By MS/MS		5.9	0	843500	843500	0	49618	49618	0	843500	0	1	0	1				1050	3594	TRUE	3698	6877	5987	5987	229	1
Q95029-2;Q95029;A0A0B4JD48	Cathepsin L;Cathepsin L heavy chain;Cathepsin L light chain	Cp1	Isoform A of Cathepsin L; Cathepsin L; Cysteine proteinase-1, isoform D	17	17	17	17	7	17	7	17	7	41.1	41.1	41.1	37.97	341	341;371;249	0	142.08	By MS/MS	By MS/MS	41.1	27.6	718060000	712720000	4942200	47870000	47515000	329480	741970000	17295000	21	2	23				751	19;954;1377;1877;1878;2119;2120;2151;2736;2748;3811;3862;3863;4363;4711;5725;5740	True;True;True;True;True;True;True;True;True;True;True;True;True;True;True;True;True	19;976;1408;1920;1921;2167;2168;2201;2800;2812;3918;3972;3973;4482;4836;5870;5885	35;1853;2662;2663;2664;3628;3629;3630;4137;4138;4139;4224;5261;5276;7273;7274;7380;7381;7382;7383;8343;8344;8345;9047;9048;9049;10988;10989;11015	37;1610;2301;3119;3120;3544;3545;3546;3617;4557;4575;6298;6389;6390;7228;7229;7230;7231;7824;7825;7826;7827;9496;9497;9521	37;1610;2301;3119;3120;3544;3545;3617;4557;4575;6298;6389;6390;7231;7826;9496;9521
P23625-2;P23625	G protein alpha q subunit	Galphaq	Isoform A of G protein alpha q subunit; G protein alpha q subunit	3	3	3	3	0	3	0	3	0	9.6	9.6	9.6	41.638	353	353;353	0	18.472	By MS/MS		9.6	0	3300900	3300900	0	206300	206300	0	3300900	0	3	0	3				541	1537;3452;5129	True;True;True	1573;3533;5263	2972;6587;9853	2562;5732;8531	2562;5732;8531
Q9VL18-2;Q9VL18	Probable elongation factor 1-delta	eEF1delta	Isoform A of Probable elongation factor 1-delta; Probable elongation factor 1-delta	6	6	6	6	0	6	0	6	0	33.6	33.6	33.6	25.844	229	229;256	0	45.04	By MS/MS		33.6	0	39203000	38090000	0	2450200	2380600	0	31161000	0	9	0	9				924	1732;2326;2631;4490;4978;5370	True;True;True;True;True;True	1773;2377;2688;4612;5112;5511	3336;4546;4547;5073;8591;9593;9594;10330;10331	2873;3916;3917;3918;4378;7447;8305;8306;8944	2873;3917;4378;7447;8306;8944
REV__P20482-3;REV__A0A0B4K6G8;REV__A0A0B4KGT0;REV__P20482-2;REV__A0A0B4K6Z0;REV__P20482;REV__A0A0B4K6E1;REV__A0A0B4KHP5			Isoform A of Segmentation protein capncollar; Cap-n-collar, isoform F; Cap-n-collar, isoform P; Isoform B of Segmentation protein capncollar; Cap-n-collar, isoform I; Segmentation protein capncollar; Cap-n-collar, isoform J; Cap-n-collar, isoform O	1	1	1	0	1	0	1	0	1	0	0	0	56.531	533	533;533;711;805;1133;1383;1383;1430	0.0031153	6.5098		By MS/MS	0	0	3059500	0	3059500	NaN	NaN	NaN	0	28700000	0	1	1		+		1152	863	TRUE	880	1692	1473	1473
P20348-2;P20348	Sex-regulated protein janus-A	janA	Isoform A of Sex-regulated protein janus-A; Sex-regulated protein janus-A	2	2	2	2	0	2	0	2	0	28.6	28.6	28.6	13.318	119	119;135	0	15.102	By MS/MS		28.6	0	8704200	8704200	0	1088000	1088000	0	8704200	0	5	0	5				533	4284;5828	True;True	4400;5975	8187;8188;11188;11189	7099;7100;7101;9679;9680	7099;9679
Q9VU68-2;Q9VU68	Actin-interacting protein 1	flr	Isoform B of Actin-interacting protein 1; Actin-interacting protein 1	9	9	9	9	0	9	0	9	0	22.4	22.4	22.4	66.111	604	604;608	0	66.588	By MS/MS		22.4	0	19289000	19289000	0	567330	567330	0	17017000	0	9	0	9				1019	871;1587;2669;3385;3641;3663;3688;3974;5809	True;True;True;True;True;True;True;True;True	888;1624;2728;3463;3746;3768;3793;4085;5956	1705;3068;3069;5146;6477;6960;6992;7033;7597;11155	1482;2643;2644;4450;5634;6061;6088;6119;6120;6575;9650	1482;2643;4450;5634;6061;6088;6119;6575;9650
P16378-2;P16378;A0A0B4LGI1;M9PDM5;P20354-2;P20354;P25157	G protein alpha o subunit;G protein alpha s subunit;Guanine nucleotide-binding protein subunit alpha homolog	Galphao;Galphas;cta	Isoform B of G protein alpha o subunit; G protein alpha o subunit; G protein alpha s subunit, isoform E; Concertina, isoform B; Isoform A of G protein alpha s subunit; G protein alpha s subunit; Guanine nucleotide-binding protein subunit alpha homolog	2	1	1	2	1	1	0	1	0	6.2	3.1	3.1	40.537	354	354;354;382;457;382;385;457	0.003012	6.3285	By MS/MS	By matching	6.2	3.1	1240700	1240700	0	72980	72980	0	1240700	0	1	0	1				527	3061;4487	False;True	3131;4609	5850;5851;8586	5087;5088;7442	5087;7442
Q23979-2;Q23979;Q23979-3	Myosin-IB	Myo61F	Isoform B of Myosin-IB; Myosin-IB; Isoform D of Myosin-IB	2	2	2	2	0	2	0	2	0	2.4	2.4	2.4	117.98	1026	1026;1035;1052	0	11.495	By MS/MS		2.4	0	1802600	1802600	0	30553	30553	0	1802600	0	2	0	2				619	1907;5267	True;True	1950;5403	3711;10133	3188;8779	3188;8779
Q8MSV2-2;Q8MSV2-7;Q8MSV2-6;Q8MSV2-4;Q8MSV2-1;Q8MSV2	Protein alan shepard	shep	Isoform B of Protein alan shepard; Isoform H of Protein alan shepard; Isoform I of Protein alan shepard; Isoform E of Protein alan shepard; Isoform A of Protein alan shepard; Protein alan shepard	2	2	2	2	0	2	0	2	0	7	7	7	53.02	499	499;371;377;379;578;590	0	13.916	By MS/MS		7	0	851470	851470	0	53217	53217	0	851470	0	2	0	2				731	936;5011	True;True	954;5145	1811;9652	1571;8356	1571;8356
O62619-2;O62619	Pyruvate kinase	PyK	Isoform B of Pyruvate kinase; Pyruvate kinase	13	13	13	13	3	13	3	13	3	33.4	33.4	33.4	55.058	512	512;533	0	95.005	By MS/MS	By MS/MS	33.4	8	96077000	92512000	1902500	3431300	3304000	67946	94978000	18316000	16	2	18				489	31;434;1018;1488;1769;1810;2139;2967;3199;3268;3524;3986;4825	True;True;True;True;True;True;True;True;True;True;True;True;True	31;32;441;1041;1522;1811;1852;2187;3037;3272;3343;3615;4097;4954	51;52;53;54;782;1974;2877;3410;3485;3486;3487;4177;4178;4179;4180;4181;5665;6109;6246;6723;7622;9274	52;53;54;55;56;690;1714;2482;2937;2999;3000;3578;3579;3580;4936;5317;5431;5853;6592;8021	54;690;1714;2482;2937;2999;3578;4936;5317;5431;5853;6592;8021	143	12
P92177-4;P92177-1;P92177-2;P92177	14-3-3 protein epsilon	14-3-3epsilon	Isoform C of 14-3-3 protein epsilon; Isoform D of 14-3-3 protein epsilon; Isoform B of 14-3-3 protein epsilon; 14-3-3 protein epsilon	9	9	8	9	3	9	3	8	3	37.9	37.9	34	29.173	256	256;260;261;262	0	60.321	By MS/MS	By MS/MS	37.9	12.5	133500000	128020000	2087600	8899900	8534600	139170	111180000	24379000	10	1	13				604	29;703;1030;1403;2237;2447;2448;4792;5753	True;True;True;True;True;True;True;True;True	29;718;1053;1434;2287;2500;2501;4920;5898	48;49;1359;1360;1361;2000;2720;2721;2722;4376;4748;4749;4750;9209;9210;9211;11038	49;50;1195;1196;1732;2343;3760;4102;4103;4104;7961;7962;9546	50;1195;1732;2343;3760;4102;4103;7962;9546
Q8I0G5-3;Q8I0G5-2;Q8I0G5;A0A0B4KHL2	Coatomer subunit gamma	gammaCop;gammaCOP	Isoform C of Coatomer subunit gamma; Isoform A of Coatomer subunit gamma; Coatomer subunit gamma; Coatomer subunit gamma	5	5	5	5	1	5	1	5	1	8.4	8.4	8.4	97.205	878	878;879;883;897	0	39.547	By MS/MS	By matching	8.4	0.9	9893500	9197200	696270	219860	204380	15473	9197200	0	5	0	5				703	262;2809;4599;4603;5017	True;True;True;True;True	263;2873;4721;4725;5151	476;5387;8813;8819;9662;9663	413;4684;7632;7636;8364	413;4684;7632;7636;8364
Q9I7K0-5;Q9I7K0-4;Q9I7K0-2;Q9I7K0-6;Q9I7K0;A0A0B4KG85;Q9I7K0-3	Microtubule-associated protein Jupiter	Jupiter	Isoform D of Microtubule-associated protein Jupiter; Isoform C of Microtubule-associated protein Jupiter; Isoform A of Microtubule-associated protein Jupiter; Isoform H of Microtubule-associated protein Jupiter; Microtubule-associated protein Jupiter	3	3	3	3	0	3	0	3	0	23	23	23	20.208	191	191;197;197;202;208;105;185	0	19.434	By MS/MS		23	0	5843500	5843500	0	449500	449500	0	5843500	0	2	0	2				772	4356;4574;5537	True;True;True	4474;4696;5680	8331;8768;10649	7214;7594;9217	7214;7594;9217
Q9VYV3-2;Q9VYV3		prtp	Isoform D of Thioredoxin domain-containing protein 5 homolog; Thioredoxin domain-containing protein 5 homolog	2	2	2	1	0	1	0	1	0	7.1	7.1	7.1	39.785	353	353;416	0	11.705	By MS/MS		3.1	0	0	0	0	0	0	0	0	0	1	0	2				1068	5543;5560	True;True	5686;5703	10657;10680	9225;9248	9225;9248
P91938-4;P91938-2;P91938-3;P91938;Q9VNT5	Thioredoxin reductase 1, mitochondrial	Trxr-1	Isoform D of Thioredoxin reductase 1, mitochondrial; Isoform A of Thioredoxin reductase 1, mitochondrial; Isoform C of Thioredoxin reductase 1, mitochondrial; Thioredoxin reductase 1, mitochondrial	5	5	5	5	0	5	0	5	0	12.2	12.2	12.2	53.2	491	491;491;508;596;516	0	34.571	By MS/MS		12.2	0	17305000	17305000	0	665590	665590	0	17305000	0	6	0	6				603	1979;4184;4668;5070;5626	True;True;True;True;True	2023;4298;4792;5204;5770	3836;3837;7990;8957;9757;10817	3292;3293;6919;7757;8442;9350	3293;6919;7757;8442;9350
Q960T2-5;Q960T2;F3YDF6;A0A0B4LH71;Q960T2-3;Q960T2-4;Q960T2-2	Synapse-associated protein of 47 kDa	Sap47;Sap47-RI	Isoform G of Synapse-associated protein of 47 kDa; Synapse-associated protein of 47 kDa; MIP08376p; Synapse-associated protein 47kD, isoform K; Isoform I of Synapse-associated protein of 47 kDa; Isoform F of Synapse-associated protein of 47 kDa; Isoform B	3	3	3	3	0	3	0	3	0	6.5	6.5	6.5	55.312	535	535;551;344;347;347;351;374	0	22.386	By MS/MS		6.5	0	7889000	7889000	0	438280	438280	0	7889000	0	5	0	5				763	537;968;2444	True;True;True	546;990;2496	1009;1876;4736	898;899;1633;4091;4092	898;1633;4091
Q9V429-2;Q9V429	Thioredoxin-2	Trx-2	Isoform Short of Thioredoxin-2; Thioredoxin-2	1	1	1	1	0	1	0	1	0	9.4	9.4	9.4	11.737	106	106;114	0	7.1026	By MS/MS		9.4	0	4459900	4459900	0	891980	891980	0	4459900	0	1	0	1				796	5185	TRUE	5320	9972	8632	8632
P29310-2	14-3-3 protein zeta	14-3-3zeta	Isoform VI of 14-3-3 protein zeta	9	1	1	9	3	1	0	1	0	49.6	4.4	4.4	28.282	248	248	0	6.6654	By MS/MS	By matching	49.6	14.5	11798000	11291000	0	786510	752750	0	0	0	1	0	1				548	961;1030;2786;3621;3920;4639;4682;5288;5754	False;False;False;True;False;False;False;False;False	983;1053;2850;3726;4030;4762;4806;5425;5899	1865;2000;5353;6923;6924;7493;7494;8902;8903;8904;8987;8988;8989;10160;11039;11040;11041	1621;1732;4654;4655;6026;6486;6487;6488;7705;7706;7707;7782;7783;7784;8804;9547;9548;9549;9550	1621;1732;4654;6026;6488;7705;7782;8804;9550
Q8MSW0		Aats-ile	Isoleucyl-tRNA synthetase, isoform A	10	10	10	10	1	10	1	10	1	10.3	10.3	10.3	141.1	1229	1229	0	84.144	By MS/MS	By MS/MS	10.3	1.1	12900000	12240000	660360	195450	185450	10005	12240000	0	11	1	12				732	1024;3247;3404;3483;4127;4383;4524;4642;5345;5373	True;True;True;True;True;True;True;True;True;True	1047;3320;3482;3570;4239;4502;4646;4765;5485;5515	1989;6201;6202;6505;6664;7888;8385;8668;8907;10276;10335	1725;5396;5397;5398;5657;5798;6831;7265;7511;7710;8900;8948	1725;5396;5657;5798;6831;7265;7511;7710;8900;8948
Q9XTL2		Stam	Jak pathway signal transduction adaptor molecule	3	3	3	3	1	3	1	3	1	8.1	8.1	8.1	74.633	689	689	0	32.565	By MS/MS	By MS/MS	8.1	2.8	6168400	4688000	1302000	362850	275760	76590	3630500	13272000	5	1	6				1136	7;1925;4778	True;True;True	7;1969;4906	9;3740;9181;9182;9183;9184;9185	7;8;3213;7937;7938;7939	8;3213;7937
Q9VYU5		Karl	Karl, isoform A	2	2	2	2	0	2	0	2	0	4.9	4.9	4.9	30.791	266	266	0	64.803	By MS/MS		4.9	0	15713000	15471000	0	1428400	1406500	0	15471000	0	2	0	2				1066	2752;5003	True;True	2816;5137	5280;9637;9638	4581;8345	4581;8345
Q9VZQ3;Q7KV69;Q7KV70;M9PBL6;A8JNJ6		kst	Karst, isoform A; Karst, isoform B; Karst, isoform C; Karst, isoform G; Karst, isoform E	64	64	64	64	5	64	5	64	5	19.2	19.2	19.2	471.63	4097	4097;4118;4207;4321;4337	0	323.31	By MS/MS	By matching	19.2	1.5	247310000	245760000	879800	1080000	1073200	3841.9	252990000	5080800	77	0	77				152	298;422;545;716;719;746;747;835;872;878;906;911;916;927;955;986;1065;1138;1261;1295;1356;1546;1620;2191;2254;2297;2333;2363;2528;2556;2725;2772;2777;2886;2986;2998;2999;3003;3106;3220;3231;3318;3512;3617;3791;3996;4035;4039;4061;4158;4326;4425;4473;4485;4688;4743;4920;4995;5107;5393;5447;5532;5534;5784	True;True;True;True;True;True;True;True;True;True;True;True;True;True;True;True;True;True;True;True;True;True;True;True;True;True;True;True;True;True;True;True;True;True;True;True;True;True;True;True;True;True;True;True;True;True;True;True;True;True;True;True;True;True;True;True;True;True;True;True;True;True;True;True	300;429;554;732;735;762;763;851;889;895;924;929;934;945;977;1009;1089;1163;1289;1323;1385;1582;1658;2241;2304;2348;2384;2414;2585;2613;2787;2836;2841;2951;3056;3068;3069;3073;3177;3293;3304;3393;3599;3722;3898;4107;4146;4150;4173;4271;4443;4544;4594;4607;4812;4870;5051;5129;5241;5536;5590;5675;5677;5930	541;542;765;1018;1389;1392;1452;1453;1454;1632;1633;1706;1712;1766;1773;1780;1794;1854;1911;2067;2208;2209;2443;2497;2623;2990;2991;2992;3124;3125;4305;4402;4403;4487;4555;4609;4893;4894;4942;5242;5318;5337;5527;5690;5709;5710;5711;5716;5717;5934;6146;6147;6174;6175;6336;6701;6916;6917;7234;7639;7704;7708;7755;7948;8257;8458;8555;8583;8997;9108;9455;9621;9622;9819;10373;10481;10482;10639;10640;10…	473;474;475;672;907;1220;1221;1225;1278;1279;1280;1281;1425;1483;1489;1530;1537;1543;1555;1556;1557;1611;1664;1782;1895;1896;1897;2120;2171;2270;2578;2696;3690;3787;3788;3869;3927;3974;4228;4269;4539;4621;4638;4809;4963;4977;4978;4979;4984;5172;5346;5372;5373;5515;5834;6021;6265;6266;6607;6608;6672;6676;6713;6875;7157;7336;7337;7411;7439;7790;7874;8174;8330;8331;8332;8501;8502;8503;8987;9078;9079…	474;672;907;1221;1225;1279;1281;1425;1483;1489;1530;1537;1543;1556;1611;1664;1782;1897;2120;2171;2270;2578;2696;3690;3787;3869;3927;3974;4228;4269;4539;4621;4638;4809;4963;4977;4979;4984;5172;5346;5372;5515;5834;6021;6266;6608;6672;6676;6713;6875;7157;7337;7411;7439;7790;7874;8174;8331;8503;8987;9078;9211;9214;9607
Q9W1G6;A0A0B4LHE0;Q8MLQ5;Q8MKK5;Q9W1G5;A0A0B4LGD3		kcc	Kazachoc, isoform A; Kazachoc, isoform F; Kazachoc, isoform D; GH09271p; Kazachoc, isoform C; Kazachoc, isoform G	3	3	3	3	0	3	0	3	0	4.7	4.7	4.7	115.71	1043	1043;1066;1074;1028;1059;1077	0	19.767	By MS/MS		4.7	0	1967700	1967700	0	45761	45761	0	1967700	0	3	0	3				96	96;2383;4531	True;True;True	97;2434;4653	174;4636;8679	158;3998;7524	158;3998;7524
P17210	Kinesin heavy chain	Khc	Kinesin heavy chain	12	12	12	12	1	12	1	12	1	17.9	17.9	17.9	110.4	975	975	0	86.56	By MS/MS	By MS/MS	17.9	1.2	19057000	18627000	336310	328570	321160	5798.5	18627000	0	12	1	13				528	850;893;1738;2562;2619;2917;3405;3408;3847;4094;4819;5036	True;True;True;True;True;True;True;True;True;True;True;True	866;911;1779;2619;2676;2984;3483;3486;3957;4206;4948;5170	1666;1667;1747;3345;4958;5056;5570;6506;6509;7347;7821;9261;9262;9694	1453;1512;2881;4281;4364;4853;5658;5661;6362;6776;8006;8007;8390	1453;1512;2881;4281;4364;4853;5658;5661;6362;6776;8006;8390
M9PFG7;M9PF24;P46824	Kinesin light chain	Klc	Kinesin light chain, isoform C; Kinesin light chain, isoform B; Kinesin light chain	1	1	1	1	1	1	1	1	1	2.2	2.2	2.2	57.916	507	507;508;508	0.0090909	5.9286	By MS/MS	By matching	2.2	2.2	1681300	1269000	217790	50950	38455	6599.8	0	2043100	1	0	1				442	5178	TRUE	5313	9959;9960;9961	8624	8624
P46863	Bipolar kinesin KRP-130	Klp61F	Kinesin-like protein Klp61F	2	2	2	2	0	2	0	2	0	2.4	2.4	2.4	121.16	1066	1066	0	12.17	By MS/MS		2.4	0	4964200	4964200	0	90257	90257	0	4964200	0	2	0	2				575	3139;4746	True;True	3211;4873	5990;9112	5225;7878	5225;7878
A1Z6Q0;A0A0B4KEE4		koi	Klaroid, isoform D; Klaroid, isoform A	1	1	1	1	0	1	0	1	0	2.4	2.4	2.4	51.754	449	449;965	1	-2	By MS/MS		2.4	0	0	0	0	0	0	0	0	0	1	0	1	+			31	3562	TRUE	3659	6785	5906	5906	2	1
M9PBM0;O18391	Probable serine hydrolase	kraken	Kraken, isoform B; Probable serine hydrolase	1	1	1	1	0	1	0	1	0	4.8	4.8	4.8	37.093	331	331;331	0	11.051	By MS/MS		4.8	0	0	0	0	0	0	0	0	0	1	0	1				407	3353	TRUE	3430	6408	5580	5580
Q9VZ22		Lint-1	L(3)mbt interacting protein 1, isoform A	1	1	1	1	0	1	0	1	0	1.3	1.3	1.3	67.899	602	602	0.0057692	6.1083	By MS/MS		1.3	0	903190	903190	0	36127	36127	0	903190	0	2	0	2				1075	3566	TRUE	3668	6822	5942;5943	5943	231	1
A0A0B4K6K9;A0A0B4K7Y7;Q9VAW5-2;Q9VAW5-1;Q9VAW5	La-related protein 1	larp	La related protein, isoform F; La related protein, isoform G; Isoform A of La-related protein 1; Isoform C of La-related protein 1; La-related protein 1	1	1	1	1	0	1	0	1	0	1.1	1.1	1.1	151.65	1409	1409;1673;965;1403;1673	0	10.967	By MS/MS		1.1	0	977680	977680	0	18447	18447	0	977680	0	1	0	1				15	5044	TRUE	5178	9706	8402	8402
M9NE89;P08928	Lamin Dm0	Lam	Lamin, isoform B; Lamin Dm0	5	5	5	5	0	5	0	5	0	13.3	13.3	13.3	71.299	622	622;622	0	47.398	By MS/MS		13.3	0	13717000	13717000	0	334570	334570	0	13717000	0	7	0	7				387	557;1535;3133;3235;5460	True;True;True;True;True	567;1571;3205;3308;5603	1050;2969;5979;5980;6181;10500	927;2559;5214;5215;5216;5378;9097	927;2559;5214;5378;9097
X2JAW6;P15215	Laminin subunit gamma-1	LanB2	Laminin B2, isoform B; Laminin subunit gamma-1	33	33	33	32	20	32	20	32	20	28.5	28.5	28.5	182.34	1639	1639;1639	0	323.31	By MS/MS	By MS/MS	27.3	14.2	241750000	154320000	78477000	2686100	1714600	871970	117470000	744500000	40	17	62				524	84;256;299;309;347;526;669;756;762;790;1064;1281;1335;1365;1669;1799;1871;1881;2592;2790;3155;3209;4086;4102;4150;4385;4523;4648;4695;4908;4957;4990;5137	True;True;True;True;True;True;True;True;True;True;True;True;True;True;True;True;True;True;True;True;True;True;True;True;True;True;True;True;True;True;True;True;True	85;257;301;312;352;534;684;772;778;806;1088;1309;1364;1395;1708;1841;1914;1924;2649;2854;3227;3282;4198;4214;4263;4504;4645;4772;4819;5038;5091;5124;5272	153;154;469;543;544;545;561;562;563;625;626;978;979;980;1292;1293;1294;1465;1466;1467;1468;1478;1479;1480;1541;1542;2064;2065;2066;2474;2475;2579;2580;2581;2639;3210;3211;3462;3616;3634;3635;3636;5006;5359;5360;5361;6024;6124;7807;7808;7809;7837;7838;7839;7938;8387;8667;8922;8923;8924;8925;8926;9011;9012;9013;9429;9430;9431;9539;9540;9541;9612;9877;9878;9879	140;407;476;492;493;547;548;872;873;874;1144;1145;1146;1147;1290;1291;1301;1353;1779;1780;1781;2149;2150;2151;2240;2241;2242;2281;2774;2775;2985;3106;3124;3125;3126;3127;4323;4660;4661;4662;4663;5247;5328;6762;6763;6792;6867;7267;7268;7269;7510;7725;7726;7727;7728;7799;8149;8253;8254;8324;8560;8561;8562;8563	140;407;476;492;548;872;1144;1290;1301;1353;1781;2151;2240;2281;2774;2985;3106;3125;4323;4660;5247;5328;6763;6792;6867;7268;7510;7728;7799;8149;8253;8324;8560
Q00174	Laminin subunit alpha	LanA	Laminin subunit alpha	51	51	51	44	40	44	40	44	40	16.8	16.8	16.8	411.15	3712	3712	0	323.31	By MS/MS	By MS/MS	15.7	12.7	394330000	209370000	169950000	2375500	1261200	1023800	222980000	1496300000	50	34	95				605	24;59;156;209;356;394;628;765;771;821;842;885;965;1060;1130;1146;1232;1556;1575;1710;1866;1950;2190;2226;2518;2634;2675;2887;2984;3036;3126;3137;3151;3324;3399;3718;3838;3934;4017;4026;4144;4223;4365;4798;4917;4924;5160;5384;5420;5488;5684	True;True;True;True;True;True;True;True;True;True;True;True;True;True;True;True;True;True;True;True;True;True;True;True;True;True;True;True;True;True;True;True;True;True;True;True;True;True;True;True;True;True;True;True;True;True;True;True;True;True;True	24;60;157;210;361;400;641;781;787;837;858;903;987;1084;1155;1171;1258;1592;1611;1750;1909;1994;2240;2276;2574;2691;2734;2952;3054;3106;3198;3209;3223;3399;3477;3823;3947;4044;4128;4137;4256;4337;4484;4926;5048;5055;5295;5527;5563;5631;5829	41;116;117;118;294;295;296;400;401;641;642;708;709;710;1211;1212;1486;1487;1488;1489;1501;1502;1601;1602;1603;1648;1649;1733;1734;1735;1871;2060;2194;2195;2196;2219;2220;2221;2389;3007;3008;3009;3043;3044;3297;3298;3609;3610;3611;3781;3782;4304;4363;4879;4880;5077;5155;5156;5157;5158;5159;5528;5686;5687;5688;5803;5804;5965;5966;5967;5986;5987;5988;6016;6017;6018;6350;6497;6498;7082;7083;7084;7325…	42;106;107;108;256;257;344;345;561;562;621;622;623;1070;1071;1072;1305;1306;1307;1317;1318;1400;1439;1503;1626;1627;1774;1880;1881;1882;1907;1908;2075;2591;2592;2593;2619;2841;3100;3101;3248;3689;3747;4217;4382;4459;4460;4461;4462;4810;4958;4959;4960;4961;5048;5049;5202;5203;5204;5222;5223;5242;5243;5526;5651;6158;6347;6348;6349;6508;6642;6643;6644;6645;6646;6660;6661;6856;6977;6978;6979;6980;723…	42;106;256;345;562;621;1070;1305;1318;1400;1439;1503;1627;1774;1880;1908;2075;2592;2619;2841;3100;3248;3689;3747;4217;4382;4461;4810;4961;5048;5202;5223;5242;5526;5651;6158;6347;6508;6642;6660;6856;6980;7233;7972;8169;8178;8600;8974;9034;9148;9431
P11046	Laminin subunit beta-1	LanB1	Laminin subunit beta-1	30	30	30	26	26	26	26	26	26	19.1	19.1	19.1	198.33	1788	1788	0	239.67	By MS/MS	By MS/MS	18.1	17.3	192250000	116720000	69705000	2373500	1441000	860550	93234000	630020000	26	23	52				519	594;630;722;723;735;781;877;909;1187;2408;2460;2549;2924;2925;3180;3211;3302;3672;3830;3935;4113;4131;4479;4582;5144;5145;5402;5494;5672;5808	True;True;True;True;True;True;True;True;True;True;True;True;True;True;True;True;True;True;True;True;True;True;True;True;True;True;True;True;True;True	604;643;738;739;751;797;894;927;1213;2460;2513;2606;2992;2993;3252;3284;3377;3777;3939;4045;4225;4243;4601;4704;5279;5280;5545;5637;5816;5955	1128;1129;1130;1131;1214;1215;1396;1397;1398;1399;1400;1430;1431;1432;1433;1434;1530;1711;1769;1770;1771;2308;4671;4672;4772;4773;4774;4775;4776;4922;4923;4924;5586;5587;5588;6067;6068;6069;6128;6129;6130;6311;6312;6313;7008;7009;7310;7311;7312;7516;7517;7518;7861;7862;7863;7898;7899;7900;8568;8569;8570;8785;8786;9890;9891;9892;10383;10569;10890;11152;11153;11154	1004;1005;1006;1074;1075;1232;1233;1263;1264;1265;1341;1488;1533;1534;1535;1995;4029;4120;4121;4252;4253;4254;4870;4871;5281;5331;5332;5493;5494;6098;6331;6332;6333;6509;6808;6809;6838;6839;6840;7425;7607;7608;7609;8574;8575;8576;8997;9157;9411;9412;9648;9649	1005;1074;1232;1233;1265;1341;1488;1533;1995;4029;4120;4252;4870;4871;5281;5332;5493;6098;6333;6509;6808;6840;7425;7607;8574;8575;8997;9157;9411;9648
M9NDA6;Q8I7C3-2;Q8I7C3;M9NFH3	LIM and SH3 domain protein Lasp	Lasp	Lasp, isoform C; Isoform B of LIM and SH3 domain protein Lasp; LIM and SH3 domain protein Lasp; Lasp, isoform D	5	5	5	5	2	5	2	5	2	9.3	9.3	9.3	71.854	636	636;504;657;282	0	32.317	By MS/MS	By MS/MS	9.3	3.6	18819000	17968000	596010	896130	855620	28381	9665000	13894000	6	1	7				379	467;2281;4197;4836;5587	True;True;True;True;True	474;2332;4311;4965;5730	873;874;4456;8012;9291;9292;10730;10731	778;3842;6939;6940;6941;8034;9289	778;3842;6940;8034;9289
Q9W1I8	Synaptosomal-associated protein	Snap29	LD03592p	1	1	1	1	0	1	0	1	0	4.6	4.6	4.6	31.595	284	284	0.0048876	6.1994	By MS/MS		4.6	0	1286900	1286900	0	91921	91921	0	1286900	0	1	0	1				1099	4434	TRUE	4553	8477	7352	7352
Q9VLW8		r2d2	LD06392p	1	1	1	1	0	1	0	1	0	4.8	4.8	4.8	35.069	311	311	0	8.3237	By MS/MS		4.8	0	0	0	0	0	0	0	0	0	1	0	1				937	1150	TRUE	1175	2226	1913	1913
Q9VUU6			LD07058p	1	1	1	1	1	1	1	1	1	4.6	4.6	4.6	37.877	329	329	0.0048123	6.11	By MS/MS	By matching	4.6	4.6	15170000	13553000	854090	892350	797210	50241	0	8012100	1	0	1				1023	3568	TRUE	3670	6826;6827;6828	5945	5945
Q9VJZ5		Tap42	LD07294p	2	2	2	2	0	2	0	2	0	7.4	7.4	7.4	43.319	380	380	0	14.804	By MS/MS		7.4	0	0	0	0	0	0	0	0	0	2	0	2				912	522;661	True;True	530;676	973;1276	866;1133	866;1133
Q9W525		Unc-76	LD08195p	1	1	1	1	0	1	0	1	0	2.5	2.5	2.5	52.391	474	474	0.004004	6.308	By MS/MS		2.5	0	0	0	0	0	0	0	0	0	1	0	1				1132	3556	TRUE	3653	6779	5900	5900	237	8
Q7JR49		VhaAC45	LD09158p	2	2	2	2	0	2	0	2	0	8.2	8.2	8.2	41.123	379	379	0	14.87	By MS/MS		8.2	0	4124900	4124900	0	294640	294640	0	4124900	0	2	0	2				643	5103;5140	True;True	5237;5275	9815;9882	8497;8566	8497;8566
Q9VEV1;A0A0B4KGS4	Non-specific serine/threonine protein kinase	Pak3	LD10376p; Pak3, isoform D	2	2	2	2	0	2	0	2	0	4.7	4.7	4.7	64.146	569	569;583	0	11.748	By MS/MS		4.7	0	1022100	1022100	0	36502	36502	0	1022100	0	2	0	2				53	3282;3775	True;True	3357;3881	6273;7202	5456;6244	5456;6244
C6SUW3;P55935;Q95RG1	40S ribosomal protein S9	RpS9	LD13662p; 40S ribosomal protein S9; GEO04282p1	6	6	6	6	1	6	1	6	1	25.6	25.6	25.6	22.623	195	195;195;137	0	34.725	By MS/MS	By matching	25.6	4.1	25890000	25445000	445460	2157500	2120400	37121	25445000	0	6	0	6				180	1325;2219;2346;2428;2907;4132	True;True;True;True;True;True	1354;2269;2397;2480;2974;4244	2557;4351;4579;4702;4703;5557;7901	2220;3736;3944;4057;4838;6841	2220;3736;3944;4057;4838;6841
Q9VQ78			LD16031p	1	1	1	1	0	1	0	1	0	1.1	1.1	1.1	134.51	1189	1189	0.0082949	5.9814	By MS/MS		1.1	0	670680	670680	0	11178	11178	0	670680	0	1	0	1				976	3186	TRUE	3258	6084	5295	5295
Q9VW59		RhoGDI	LD16419p	3	3	3	3	0	3	0	3	0	21.4	21.4	21.4	23.218	201	201	0	29.192	By MS/MS		21.4	0	10218000	10218000	0	729850	729850	0	10218000	0	4	0	4				1040	1280;2122;2450	True;True;True	1308;2170;2503	2472;2473;4141;4752	2147;2148;3548;4106	2148;3548;4106
Q9VT75		vnc	LD19812p	1	1	1	1	0	1	0	1	0	6.1	6.1	6.1	22.324	196	196	0	7.1258	By MS/MS		6.1	0	1672900	1672900	0	139400	139400	0	1672900	0	1	0	1				1009	921	TRUE	939	1787	1548	1548
Q9W0S7		Tudor-SN	LD20211p	9	9	9	9	0	9	0	9	0	11.4	11.4	11.4	103.1	926	926	0	58.501	By MS/MS		11.4	0	28183000	27876000	0	503260	497780	0	27876000	0	10	0	11				1094	462;558;1102;1939;4038;4120;4560;5454;5712	True;True;True;True;True;True;True;True;True	469;568;1127;1983;4149;4232;4682;5597;5857	843;844;1051;2140;2141;3764;7707;7874;8733;10489;10963	744;745;928;1838;1839;3229;6675;6819;7569;9087;9474	744;928;1839;3229;6675;6819;7569;9087;9474
Q9W1G7		Nap1	LD21576p	3	3	3	3	2	3	2	3	2	10.3	10.3	10.3	42.767	370	370	0	18.501	By MS/MS	By matching	10.3	5.4	11890000	10264000	1272300	699440	603760	74841	10770000	11429000	4	0	4				1098	3510;4640;5794	True;True;True	3597;4763;5941	6697;6698;6699;8905;11126;11127	5832;7708;9625;9626	5832;7708;9626
Q7KUA4		Uba2	LD22577p	3	3	3	3	0	3	0	3	0	6.1	6.1	6.1	77.61	700	700	0	18.157	By MS/MS		6.1	0	2517700	2517700	0	81216	81216	0	2517700	0	3	0	3				693	5;1978;5362	True;True;True	5;2022;5502	7;3835;10314	5;3291;8931	5;3291;8931
Q7K0X9		Syx7	LD23667p	3	3	3	3	0	3	0	3	0	13.1	13.1	13.1	31.841	282	282	0	22.388	By MS/MS		13.1	0	6070400	5439500	0	551850	494500	0	5439500	0	3	0	3				661	2808;3588;5443	True;True;True	2872;3692;5586	5386;6869;10472;10473	4683;5979;9072	4683;5979;9072
Q9VP77			LD23875p	3	3	3	3	0	3	0	3	0	5.3	5.3	5.3	73.619	646	646	0	18.955	By MS/MS		5.3	0	1720200	1720200	0	50594	50594	0	1720200	0	3	0	3				968	2274;4465;5236	True;True;True	2325;4586;5372	4442;8539;10064	3829;7399;8720	3829;7399;8720
Q9W3M4;Q7KVT8		l(1)G0193	LD24308p; Lethal (1) G0193, isoform B	19	19	19	19	7	19	7	19	7	27.4	27.4	27.4	77.139	664	664;646	0	259.62	By MS/MS	By MS/MS	27.4	11.4	380700000	352470000	13000000	14642000	13556000	500010	266020000	140270000	23	1	29				1118	562;1215;1445;1513;2060;2154;2246;2449;3079;3080;3241;3276;3532;3683;4187;4837;4848;4851;5694	True;True;True;True;True;True;True;True;True;True;True;True;True;True;True;True;True;True;True	572;1241;1478;1549;2108;2204;2296;2502;3149;3150;3314;3351;3628;3788;4301;4966;4977;4980;5839	1059;2360;2802;2803;2804;2924;2925;2926;4017;4228;4229;4230;4391;4392;4393;4751;5885;5886;5887;6189;6261;6262;6263;6746;6747;6748;7025;7026;7027;7994;9293;9308;9311;9312;9313;9314;9315;9316;10933	934;2049;2416;2417;2521;3444;3620;3621;3776;3777;3778;4105;5125;5126;5127;5385;5445;5446;5870;5871;6114;6923;8035;8048;8051;8052;8053;8054;9450	934;2049;2417;2521;3444;3620;3777;4105;5125;5127;5385;5446;5870;6114;6923;8035;8048;8052;9450	234;235	66;654
Q9VJD4		Sgt	LD24721p	3	3	3	3	1	3	1	3	1	10.6	10.6	10.6	36.253	331	331	0	21.066	By MS/MS	By matching	10.6	3.6	19408000	19023000	142810	1386300	1358800	10201	19023000	0	3	0	4				907	221;2961;5776	True;True;True	222;3031;5921	415;416;417;5657;11082	360;361;4928;9585	360;4928;9585
Q9V3E7		Ref1	LD24793p	1	1	1	1	0	1	0	1	0	6	6	6	27.851	266	266	0.0030488	6.3975	By MS/MS		6	0	1828500	1272900	0	101590	70718	0	0	0	1	0	1				781	3015	TRUE	3085	5749;5750	5006	5006
Q9VHA8		P58IPK	LD25575p	1	1	1	1	0	1	0	1	0	2.8	2.8	2.8	56.823	498	498	0	8.5454	By MS/MS		2.8	0	3282400	2966600	0	149200	134840	0	0	0	1	0	1				891	5304	TRUE	5441	10185;10186	8828	8828
Q7K0D8		Nup50	LD27030p	1	1	1	1	0	1	0	1	0	2	2	2	59.434	564	564	0.0091996	5.9717	By MS/MS		2	0	650530	650530	0	20985	20985	0	650530	0	1	0	1				657	4528	TRUE	4650	8675	7519	7519
Q9VU45		Syx13	LD27581p	1	1	1	1	0	1	0	1	0	3.5	3.5	3.5	31.528	284	284	0.0057582	6.091	By MS/MS		3.5	0	1093000	1093000	0	136630	136630	0	1093000	0	1	0	1				1017	5449	TRUE	5592	10484	9082	9082
Q95RI2			LD28549p	1	1	1	1	0	1	0	1	0	4.2	4.2	4.2	34.018	306	306	0	6.7397	By MS/MS		4.2	0	709010	709010	0	30827	30827	0	709010	0	1	0	1				753	4081	TRUE	4193	7797	6753	6753
Q9VN21		lost	LD30155p	5	5	5	5	1	5	1	5	1	16.3	16.3	16.3	59.742	545	545	0	39.774	By MS/MS	By matching	16.3	2.4	10994000	10357000	313880	392630	369900	11210	10357000	0	6	0	6				953	147;4286;4445;5043;5679	True;True;True;True;True	148;4402;4564;5177;5823	268;269;270;8192;8505;9705;10898	238;7105;7371;7372;8401;9420	238;7105;7371;8401;9420
Q9VN77			LD31216p	2	2	2	2	0	2	0	2	0	5.4	5.4	5.4	59.793	515	515	0	11.626	By MS/MS		5.4	0	0	0	0	0	0	0	0	0	2	0	2				957	337;4443	True;True	342;4562	609;8503	534;7369	534;7369
Q9VMU6		CG18592	LD31822p	1	1	1	1	0	1	0	1	0	2.2	2.2	2.2	73.136	629	629	0	8.6123	By MS/MS		2.2	0	1576300	1576300	0	52542	52542	0	1576300	0	1	0	1				947	1259	TRUE	1287	2441	2118	2118
Q9W3M7			LD32873p	4	4	4	4	0	4	0	4	0	5.1	5.1	5.1	100.42	945	945	0	23.985	By MS/MS		5.1	0	5062000	5062000	0	136810	136810	0	5062000	0	4	0	4				1119	816;935;3335;4491	True;True;True;True	832;953;3411;4613	1588;1810;6366;8592	1392;1570;5539;7448	1392;1570;5539;7448
Q7K0D1;M9PH63		CG42240-RA	LD32923p; Uncharacterized protein, isoform B	1	1	1	0	0	0	0	0	0	8.9	8.9	8.9	19.718	180	180;346	1	-2			0	0	0	0	0	0	0	0	0	0	0	0	1	+			456	3418	TRUE	3496	6523	5675	5675	136;137;138;139	1;4;5;8
Q9VB22		pins	LD33695p	1	1	1	1	0	1	0	1	0	1.5	1.5	1.5	71.468	658	658	0	6.7226	By MS/MS		1.5	0	0	0	0	0	0	0	0	0	1	0	1				830	523	TRUE	531	974	867	867
Q9VM62		SA	LD34181p	1	1	1	1	1	1	1	1	1	1	1	1	130.11	1127	1127	1	-2	By MS/MS	By matching	1	1	40161000	39367000	318540	627510	615110	4977.1	0	2988100	1	0	1	+			940	437	TRUE	444	789;790;791	694	694	202	301
Q9W3M8		Ykt6	LD34211p	4	4	4	4	0	4	0	4	0	23.1	23.1	23.1	22.418	199	199	0	24.325	By MS/MS		23.1	0	7453300	7453300	0	573330	573330	0	7453300	0	4	0	4				1120	2121;3551;4740;5792	True;True;True;True	2169;3648;4867;5939	4140;6774;9104;11124	3547;5895;7870;9623	3547;5895;7870;9623
A5XCL5;Q9VSW2;E1JI91;Q9VSW1		UGP	LD36265p (Fragment); RE14081p; FI18837p1; LD13601p	2	2	2	2	0	2	0	2	0	6.8	6.8	6.8	57.824	511	511;513;518;520	0	18.602	By MS/MS		6.8	0	3150400	3150400	0	105010	105010	0	3150400	0	3	0	3				147	1619;5087	True;True	1657;5221	3123;9785	2695;8467;8468	2695;8468
Q9W3H4		sni	LD36273p	6	6	6	6	0	6	0	6	0	37.7	37.7	37.7	26.512	247	247	0	36.008	By MS/MS		37.7	0	7273100	7273100	0	427830	427830	0	7273100	0	8	0	8				1115	345;979;3539;4458;4532;4772	True;True;True;True;True;True	350;1002;3635;4577;4654;4900	623;1900;6755;8528;8680;8681;9171	545;1654;5879;7390;7525;7526;7928;7929	545;1654;5879;7390;7526;7928
Q9VWD9		Ubqn	LD38919p	1	1	1	1	0	1	0	1	0	2	2	2	58.836	547	547	0	8.9929	By MS/MS		2	0	0	0	0	0	0	0	0	0	1	0	1				1043	5060	TRUE	5193	9733	8426	8426
Q9V3W7		SF2	LD40489p	1	1	1	1	0	1	0	1	0	6.3	6.3	6.3	28.35	255	255	0.0075188	6.0299	By MS/MS		6.3	0	4101700	4101700	0	292980	292980	0	4101700	0	1	0	1				791	5377	TRUE	5520	10347	8963	8963
Q9W2V9		l(1)G0289	LD40707p	1	1	1	1	0	1	0	1	0	2.2	2.2	2.2	67.289	625	625	0.0030457	6.3934	By MS/MS		2.2	0	2793200	2295400	0	107430	88284	0	0	0	1	0	1				1109	5549	TRUE	5692	10664;10665	9232	9232
Q9VE18		Smu1	LD41216p	1	1	1	1	0	1	0	1	0	2.2	2.2	2.2	57.333	509	509	0	8.5199	By MS/MS		2.2	0	0	0	0	0	0	0	0	0	1	0	1				856	4381	TRUE	4500	8382	7262	7262
Q9VZY0		Non2	LD45195p	4	4	4	4	2	4	2	4	2	16	16	16	27.493	244	244	0	23.621	By MS/MS	By MS/MS	16	8.2	14960000	11599000	1810500	1496000	1159900	181050	8918300	19664000	4	1	5				1085	711;3119;3968;4263	True;True;True;True	726;3190;4078;4379	1372;1373;1374;5950;7588;8145;8146;8147	1204;1205;5190;6565;6566;7064;7065	1204;5190;6565;7065
Q9VN88		Vps37B	LD45836p	2	2	2	2	0	2	0	2	0	10.3	10.3	10.3	24.262	214	214	0	12.642	By MS/MS		10.3	0	1678800	1678800	0	167880	167880	0	1678800	0	3	0	3				958	481;3597	True;True	488;3702	900;6886	803;5995;5996	803;5996
Q9VDI1;A0A0B4KH28		Synd	LD46328p; Syndapin, isoform C	3	3	3	3	0	3	0	3	0	6.9	6.9	6.9	55.909	494	494;495	0	19.906	By MS/MS		6.9	0	8662200	8662200	0	309370	309370	0	8662200	0	3	0	3				56	958;2836;5704	True;True;True	980;2900;5849	1862;5433;10948	1618;4722;9463	1618;4722;9463
Q9VZV8			LD46404p	1	1	1	1	1	1	1	1	1	7.9	7.9	7.9	20.576	177	177	0.0010406	6.5531	By matching	By MS/MS	7.9	7.9	2682700	1722400	690010	447110	287070	115000	0	6472900	0	1	1				1081	1098	TRUE	1123	2132;2133;2134	1831	1831
Q9VHL2		Tcp-1eta	LD47396p	16	16	16	16	0	16	0	16	0	37.5	37.5	37.5	59.386	544	544	0	111.44	By MS/MS		37.5	0	54083000	54083000	0	1545200	1545200	0	54083000	0	20	0	20				893	305;480;1251;1653;1882;2517;3044;3168;3552;4015;4530;4811;5015;5514;5515;5540	True;True;True;True;True;True;True;True;True;True;True;True;True;True;True;True	308;487;1278;1692;1925;2573;3114;3240;3649;4126;4652;4940;5149;5657;5658;5683	554;899;2428;3185;3637;4878;5820;6043;6775;7671;8677;8678;9245;9658;10604;10605;10653	484;802;2105;2750;3128;3129;4216;5060;5262;5896;6640;7521;7522;7523;7993;8362;9182;9183;9184;9221	484;802;2105;2750;3129;4216;5060;5262;5896;6640;7522;7993;8362;9182;9184;9221
Q86PB2;A8JR97;A0A0B4KHR3;Q9VCE9	Protein UBASH3A homolog	CG13604	LD48066p; Uncharacterized protein, isoform D; Uncharacterized protein, isoform E; Protein UBASH3A homolog	1	1	1	1	0	1	0	1	0	3.5	3.5	3.5	35.239	312	312;717;763;751	1	-2	By MS/MS		3.5	0	6095200	6095200	0	435370	435370	0	6095200	0	0	0	0	+			61	2703	TRUE	2763	5206	4510	4510	12	89
Q8SYL1		l(2)09851	Lethal (2) 09851, isoform A	1	1	1	1	1	1	1	1	1	2.2	2.2	2.2	50.683	456	456	0	7.1709	By MS/MS	By matching	2.2	2.2	2533800	2185400	348350	149040	128550	20491	0	3267800	1	0	1				743	4660	TRUE	4784	8946;8947	7746	7746
A0A023GQA5;P24156	Protein l(2)37Cc	l(2)37Cc	Lethal (2) 37Cc, isoform D; Protein l(2)37Cc	2	2	2	2	0	2	0	2	0	11.6	11.6	11.6	30.383	276	276;276	0	12.785	By MS/MS		11.6	0	644080	644080	0	35782	35782	0	644080	0	2	0	2				0	2813;4311	True;True	2877;4428	5392;8231	4688;7137	4688;7137
M9NCX1;P08111-4;P08111-3;P08111;M9PBJ2;P08111-2	Lethal(2) giant larvae protein	l(2)gl	Lethal (2) giant larvae, isoform G; Isoform D of Lethal(2) giant larvae protein; Isoform B of Lethal(2) giant larvae protein; Lethal(2) giant larvae protein; Lethal (2) giant larvae, isoform K; Isoform p78 of Lethal(2) giant larvae protein	10	10	10	10	1	10	1	10	1	14	14	14	126.89	1161	1161;1112;1153;1161;1093;708	0	65.201	By MS/MS	By MS/MS	14	1.2	17532000	16869000	438200	330790	318290	8268	16869000	0	9	1	10				376	460;2600;3094;4344;4368;4484;4494;4927;5327;5569	True;True;True;True;True;True;True;True;True;True	467;2657;3164;4461;4487;4606;4616;5058;5465;5712	841;5020;5910;8307;8357;8582;8596;8597;9463;10232;10233;10693	742;4333;5148;7193;7242;7438;7452;8181;8866;9260	742;4333;5148;7193;7242;7438;7452;8181;8866;9260
M9PF40;Q9VTE5	Probable prefoldin subunit 2	l(3)01239	Lethal (3) 01239, isoform B; Probable prefoldin subunit 2	3	3	3	3	0	3	0	3	0	32.9	32.9	32.9	16.203	143	143;143	0	19.294	By MS/MS		32.9	0	2282400	2282400	0	253600	253600	0	2282400	0	2	0	2				443	4605;4864;5065	True;True;True	4727;4994;5198	8826;9340;9742	7641;8073;8433	7641;8073;8433
Q9VNR6		l(3)04053	Lethal (3) 04053	4	4	4	4	2	4	2	4	2	10.6	10.6	10.6	61.228	585	585	0	38.762	By MS/MS	By matching	10.6	3.4	9982700	9243800	738930	415950	385160	30789	8801500	7374100	3	0	3				966	22;1700;4014;4031	True;True;True;True	22;1740;4125;4142	38;39;3280;7670;7699;7700	40;2827;6639;6668	40;2827;6639;6668
Q6NND6;Q8IGL5;E1JGZ8;A1Z734;A0A0B4KEE7			Leucine-rich repeat, isoform D; Leucine-rich repeat, isoform A; Leucine-rich repeat, isoform C; Leucine-rich repeat, isoform B; Leucine-rich repeat, isoform F	1	1	1	1	0	1	0	1	0	3.5	3.5	3.5	51.714	492	492;655;1429;1452;1486	0	8.3671	By MS/MS		3.5	0	0	0	0	0	0	0	0	0	1	0	1				32	2666	TRUE	2725	5138	4444	4444
A4V0U4;Q9VJ39	Leukotriene A(4) hydrolase		Leukotriene A(4) hydrolase; Leukotriene A(4) hydrolase	6	6	6	6	0	6	0	6	0	11.9	11.9	11.9	68.489	613	613;684	0	36.22	By MS/MS		11.9	0	8960900	8960900	0	320030	320030	0	8960900	0	6	0	6				133	1298;2525;3515;4288;4744;5350	True;True;True;True;True;True	1326;2581;3602;4404;4871;5490	2501;4888;6706;8194;9109;10287	2174;4224;5838;7107;7875;8909	2174;4224;5838;7107;7875;8909
A0A126GUM8;A0A0B4K6T1;A0A0B4K7U5;E1JH02;A0A0B4KFC5;Q86S05-3;Q86S05-2;Q86S05;D0Z768	Protein lingerer	lig	Lingerer, isoform L; Lingerer, isoform I; Lingerer, isoform H; Lingerer, isoform E; Lingerer, isoform K; Isoform B of Protein lingerer; Isoform A of Protein lingerer; Protein lingerer	5	5	5	5	0	5	0	5	0	7.5	7.5	7.5	127.51	1261	1261;1300;1330;1332;1417;1332;1343;1375;1079	0	44.705	By MS/MS		7.5	0	9835700	9585000	0	378300	368660	0	9585000	0	5	0	5				18	960;1912;4630;4972;5254	True;True;True;True;True	982;1955;4752;5106;5390	1864;3721;8881;9578;10109;10110	1620;3195;7693;8288;8755	1620;3195;7693;8288;8755
M9MRM3;Q9VKT9;M9PCU5	Lipase	Lip4	Lipase; Lipase; Lipase 4, isoform C	1	1	1	1	0	1	0	1	0	2.3	2.3	2.3	49.38	432	432;434;448	0.0099099	5.8876	By MS/MS		2.3	0	1687300	1687300	0	76697	76697	0	1687300	0	0	0	0				365	2418	TRUE	2470	4686	4043	4043
Q86B77;A0A0B4KGZ9;Q9VBN2;A8JRC4;Q7YTZ6;A0A0B4KH38;A8JRC7;Q7YU01;A8JRD1;A0A0B4KHW9;A8JRD2;Q9VBN1;A0A0B4KI25;E1JIX9;Q6NP71;Q9VBN0;A8JRD0		LpR2	Lipophorin receptor 2, isoform B; Lipophorin receptor 2, isoform I; Lipophorin receptor 2, isoform A; Lipophorin receptor 2, isoform C; GH26833p; Lipophorin receptor 2, isoform H; Lipophorin receptor 2, isoform G; LD11117p	6	6	6	6	0	6	0	6	0	8.5	8.5	8.5	91.64	826	826;834;1028;1029;861;862;1063;1064;830;868;887;889;976;978;996;1037;1076	0	37.315	By MS/MS		8.5	0	16340000	16340000	0	363100	363100	0	16340000	0	7	0	7				55	58;615;764;2578;3110;3157	True;True;True;True;True;True	59;627;780;2635;3181;3229	115;1180;1485;4982;5938;6026	105;1048;1304;4303;5176;5177;5249	105;1048;1304;4303;5176;5249
B5RJQ0;Q95028	L-lactate dehydrogenase	ImpL3	L-lactate dehydrogenase; L-lactate dehydrogenase	7	7	7	7	2	7	2	7	2	30.1	30.1	30.1	35.537	332	332;332	0	56.082	By MS/MS	By matching	30.1	7.5	40578000	37881000	885480	2705200	2525400	59032	36032000	15296000	8	0	9				162	1017;1478;3237;3769;4002;4222;5272	True;True;True;True;True;True;True	1040;1511;3310;3875;4113;4336;5408	1973;2858;6183;7188;7189;7645;7646;7647;8053;10138;10139;10140	1713;2467;5380;6236;6616;6617;6976;8784;8785	1713;2467;5380;6236;6616;6976;8784
Q9VEC2		CG12321-RA	LP02120p	1	1	1	1	0	1	0	1	0	5.3	5.3	5.3	27.803	247	247	0.0030581	6.4197	By MS/MS		5.3	0	0	0	0	0	0	0	0	0	1	0	1				859	5498	TRUE	5641	10577	9161	9161
Q9VQI5		CG3098	LP04564p	3	3	3	3	0	3	0	3	0	10.1	10.1	10.1	47.327	425	425	0	19.49	By MS/MS		10.1	0	4418000	4418000	0	276130	276130	0	4418000	0	3	0	3				979	333;2805;5759	True;True;True	337;2869;5904	601;5383;11052	528;4680;9561	528;4680;9561
Q9VMR2		mid	LP04777p	1	1	1	1	0	1	0	1	0	1.7	1.7	1.7	62.943	580	580	1	-2	By MS/MS		1.7	0	873620	873620	0	33601	33601	0	873620	0	0	0	0	+			946	4838	TRUE	4967	9294	8036	8036	211	215
Q9VQ94;M9PC99		Sec24CD	LP05220p; Sec24CD ortholog, isoform C	9	9	9	9	3	9	3	9	3	12.6	12.6	12.6	129.27	1193	1193;1231	0	64.43	By MS/MS	By MS/MS	12.6	3.8	22567000	21769000	798810	578650	558170	20482	18973000	10289000	10	1	11				417	1450;1618;1740;3097;3267;3627;4581;5021;5234	True;True;True;True;True;True;True;True;True	1483;1656;1781;3167;3342;3732;4703;5155;5370	2811;3122;3347;5917;5918;6245;6938;8783;8784;9668;9669;10061	2424;2694;2883;5155;5430;6039;7606;8369;8370;8717;8718	2424;2694;2883;5155;5430;6039;7606;8369;8718
Q9VEV3			LP07287p	2	2	2	2	0	2	0	2	0	8.7	8.7	8.7	29.401	263	263	0	12.162	By MS/MS		8.7	0	1605500	1605500	0	100340	100340	0	1605500	0	3	0	3				864	924;5508	True;True	942;5651	1790;1791;10596	1551;1552;9176	1552;9176
Q9VKZ8	Ubiquitin carboxyl-terminal hydrolase	Usp14	LP08774p	2	2	2	2	0	2	0	2	0	5.9	5.9	5.9	53.707	475	475	0	11.244	By MS/MS		5.9	0	4864900	4609000	0	194590	184360	0	4609000	0	2	0	2				922	1440;1568	True;True	1473;1604	2792;2793;3031	2408;2610	2408;2610
Q9VQL1			LP20978p	16	16	16	16	3	16	3	16	3	43.3	43.3	43.3	56.455	501	501	0	106.43	By MS/MS	By matching	43.3	6.4	90597000	87104000	1316200	3235600	3110800	47008	93359000	14280000	19	0	20				985	140;791;928;1067;1349;1391;1489;1500;1671;1895;2065;4427;5200;5310;5328;5565	True;True;True;True;True;True;True;True;True;True;True;True;True;True;True;True	141;807;946;1091;1378;1422;1523;1535;1536;1710;1938;2113;4546;5335;5447;5466;5708	253;254;255;1543;1795;1796;2071;2072;2073;2609;2696;2878;2897;2898;3213;3674;3675;4025;8462;8463;9995;10205;10234;10235;10236;10688	225;226;1354;1558;1559;1784;2262;2322;2483;2498;2499;2777;3160;3161;3449;7341;8658;8841;8867;9255	225;1354;1558;1784;2262;2322;2483;2499;2777;3161;3449;7341;8658;8841;8867;9255	219	235
B5RJJ9;A6MHQ4	Sodium/potassium-transporting ATPase subunit beta-1-interacting protein	NKAIN	LP23840p; Sodium/potassium-transporting ATPase subunit beta-1-interacting protein	1	1	1	1	0	1	0	1	0	2.4	2.4	2.4	73.67	658	658;658	0.0048972	6.2146	By MS/MS		2.4	0	552430	552430	0	25110	25110	0	552430	0	1	0	1				148	2950	TRUE	3020	5640	4916	4916
Q9VLX0		LKR	Lysine ketoglutarate reductase/saccharopine dehydrogenase, isoform A	1	1	1	1	0	1	0	1	0	2.2	2.2	2.2	103.12	928	928	0	7.8864	By MS/MS		2.2	0	862550	862550	0	19168	19168	0	862550	0	1	0	1				938	2390	TRUE	2441	4646	4007	4007
Q9VKX2	Malate dehydrogenase	Mdh1	Malate dehydrogenase	3	3	3	3	0	3	0	3	0	13.1	13.1	13.1	36.058	337	337	0	37.143	By MS/MS		13.1	0	12102000	12102000	0	756370	756370	0	12102000	0	5	0	5				921	1088;2966;5363	True;True;True	1113;3036;5503	2111;5664;10315;10316	1814;4935;8932;8933;8934	1814;4935;8934
Q2QBM1;Q9VG32;Q9VG31	Malic enzyme	Men	Malic enzyme; Malic enzyme; Malic enzyme	1	1	1	1	0	1	0	1	0	2.2	2.2	2.2	63.971	578	578;759;763	0.0039683	6.2591	By MS/MS		2.2	0	868560	868560	0	28018	28018	0	868560	0	2	0	2				634	136	TRUE	137	248	219;220	219
A0A0B4K7H5;A0A0B4JD53;Q8MLN6;A0A0B4JCU7;A0A0B4JDA7;Q9W122		Mmp1	Matrix metalloproteinase 1, isoform J; Matrix metalloproteinase 1, isoform I; Matrix metalloproteinase 1, isoform D; Matrix metalloproteinase 1, isoform E; Matrix metalloproteinase 1, isoform H; Matrix metalloproteinase 1, isoform C	13	13	13	11	7	11	7	11	7	27.9	27.9	27.9	57.363	512	512;528;541;542;554;584	0	95.416	By MS/MS	By MS/MS	24.2	13.7	171040000	68154000	86466000	8144600	3245500	4117400	62174000	841630000	12	6	21				1	37;461;1015;1864;2170;3321;4999;5180;5181;5182;5406;5662;5821	True;True;True;True;True;True;True;True;True;True;True;True;True	38;468;1038;1907;2220;3396;5133;5315;5316;5317;5549;5806;5968	62;63;64;842;1969;3607;4257;6341;6342;6343;6344;6345;6346;6347;9631;9963;9964;9965;9966;9967;10389;10390;10391;10873;10874;10875;11175;11176	63;64;65;743;1710;3097;3098;3651;5520;5521;5522;5523;8340;8626;8627;8628;8629;9002;9396;9397;9670	65;743;1710;3097;3651;5523;8340;8626;8627;8628;9002;9397;9670
Q9VWL0		Mec2	Mec2	2	2	2	2	0	2	0	2	0	8	8	8	38.667	350	350	0	15.632	By MS/MS		8	0	7507100	7507100	0	357480	357480	0	7507100	0	2	0	2				1045	1170;5769	True;True	1196;5914	2250;11069	1936;9573	1936;9573
A8JTM7		mgl	Megalin, isoform A	1	1	1	1	1	1	1	1	1	0.2	0.2	0.2	530.16	4769	4769	0.0091324	5.9548	By matching	By MS/MS	0.2	0.2	4426300	3284200	1081900	18916	14035	4623.7	0	10150000	0	0	0				155	2405	TRUE	2457	4665;4666;4667	4026	4026	24	1706
Q400M8;Q6QU65		Meltrin	Meltrin, isoform D; ADAM metalloprotease	7	7	7	7	0	7	0	7	0	11.5	11.5	11.5	107.26	975	975;1407	0	48.997	By MS/MS		11.5	0	18915000	18361000	0	402450	390650	0	14508000	0	7	0	7				636	100;101;1048;1788;1937;3118;3189	True;True;True;True;True;True;True	101;102;1072;1830;1981;3189;3261	178;179;180;2038;3441;3442;3761;5949;6089	163;164;1757;2966;3227;5189;5301	163;164;1757;2966;3227;5189;5301
P55162	Membrane-associated protein Hem	Hem	Membrane-associated protein Hem	2	2	2	2	0	2	0	2	0	1.8	1.8	1.8	129.38	1126	1126	0	11.391	By MS/MS		1.8	0	3163100	3163100	0	45842	45842	0	3163100	0	2	0	2				593	257;2491	True;True	258;2545	470;4835	408;4174	408;4174
A0A0B4KFM8;P04357	Metallothionein-1	MtnA	Metallothionein A, isoform B; Metallothionein-1	1	1	1	1	0	1	0	1	0	25	25	25	3.8534	40	40;40	0.0049068	6.2243	By MS/MS		25	0	128200000	128200000	0	32049000	32049000	0	128200000	0	2	0	2				45	3541	TRUE	3637	6757	5881;5882	5882
Q9VC48	Methionine aminopeptidase 1		Methionine aminopeptidase 1	1	1	1	1	0	1	0	1	0	2.9	2.9	2.9	41.726	374	374	0.004817	6.1255	By MS/MS		2.9	0	0	0	0	0	0	0	0	0	1	0	1				838	753	TRUE	769	1461	1287	1287
A1ZBE9			Methionyl-tRNA synthetase	9	9	9	9	0	9	0	9	0	14.6	14.6	14.6	112.48	1022	1022	0	59.915	By MS/MS		14.6	0	12329000	12029000	0	208960	203870	0	8904000	0	11	0	11				129	48;300;907;922;3096;3645;4055;4563;5717	True;True;True;True;True;True;True;True;True	49;302;925;940;3166;3750;4167;4685;5862	94;95;546;1767;1788;5914;5915;5916;6966;7746;8738;10972	87;477;1531;1549;5152;5153;5154;6066;6704;7573;7574;9483	87;477;1531;1549;5154;6066;6704;7574;9483
A0A0B4KI38;Q9V9X4	Methylthioribose-1-phosphate isomerase	CG11334	Methylthioribose-1-phosphate isomerase; Methylthioribose-1-phosphate isomerase	3	3	3	3	0	3	0	3	0	10.4	10.4	10.4	39.108	364	364;364	0	18.351	By MS/MS		10.4	0	3652500	3652500	0	158800	158800	0	3652500	0	3	0	3				65	226;2413;3825	True;True;True	227;2465;3934	425;4677;7303	366;4034;6325	366;4034;6325
M9PIA6;E1JI46;Q59E34;O97159	Chromodomain-helicase-DNA-binding protein Mi-2 homolog	Mi-2	Mi-2, isoform D; Mi-2, isoform C; Mi-2, isoform B; Chromodomain-helicase-DNA-binding protein Mi-2 homolog	2	2	2	1	1	1	1	1	1	1.3	1.3	1.3	223.13	1973	1973;1982;1983;1982	0	16.086	By MS/MS	By MS/MS	0.8	0.6	899850	430180	469670	9998.3	4779.8	5218.5	430180	0	1	1	2				327	505;4683	True;True	512;4807	940;8990	838;7785	838;7785
A0A0B4KI71;Q8IMF5;P23226-2;P23226-3;P23226	205 kDa microtubule-associated protein	Map205	Microtubule-associated protein 205, isoform C; Microtubule-associated protein 205, isoform B; Isoform C2 of 205 kDa microtubule-associated protein; Isoform B3 of 205 kDa microtubule-associated protein; 205 kDa microtubule-associated protein	4	4	4	4	0	4	0	4	0	6.9	6.9	6.9	118.15	1109	1109;1185;1109;1163;1185	0	32.999	By MS/MS		6.9	0	3983900	3983900	0	94854	94854	0	3983900	0	7	0	7				66	2881;3072;3821;4866	True;True;True;True	2946;3142;3930;4996	5514;5869;5870;7297;9347	4795;5106;5107;5108;5109;6319;8079	4795;5108;6319;8079
Q9W0S5		miple1	Midkine and pleiotrophin 1, isoform A	1	1	1	1	1	1	1	1	1	4.9	4.9	4.9	20.547	185	185	0.0074349	5.9922	By MS/MS	By matching	4.9	4.9	2414100	1549200	422140	482830	309840	84427	0	3960000	1	0	1				1093	3772	TRUE	3878	7195;7196;7197	6240	6240
Q9VAC7		CG15525-RA	MIP04834p	1	1	1	0	1	0	1	0	1	6.8	6.8	6.8	18.282	161	161	1	-2		By MS/MS	0	6.8	0	0	0	0	0	0	0	0	0	1	1	+			822	3485	TRUE	3572	6666	5800	5800	184;185	3;4
Q9VFW4		poly	MIP09035p	2	2	2	2	0	2	0	2	0	12	12	12	27.941	251	251	0	11.87	By MS/MS		12	0	627000	627000	0	57000	57000	0	627000	0	2	0	2				878	493;3278	True;True	500;3353	916;6265;6266	821;5449;5450	821;5449
D3DMM4;Q86B97;Q9VGE9;Q86B96;Q86B95;Q9VGF0;Q86B94		mfas-RJ;mfas	MIP15217p; Midline fasciclin, isoform H; GH11519p; Midline fasciclin, isoform E; Midline fasciclin, isoform F; Midline fasciclin, isoform C; FI19380p1	16	16	16	16	9	16	9	16	9	26.8	26.8	26.8	88.414	796	796;815;816;839;840;881;905	0	124.18	By MS/MS	By MS/MS	26.8	10.8	243740000	182220000	32841000	5298600	3961300	713940	155730000	330550000	19	7	32				313	112;134;307;1077;1547;2014;2327;2359;2530;2969;3039;3084;3602;3630;4382;4726	True;True;True;True;True;True;True;True;True;True;True;True;True;True;True;True	113;135;310;1101;1102;1583;2061;2378;2410;2587;3039;3109;3154;3707;3735;4501;4851	203;204;241;242;243;556;557;558;2090;2091;2092;2093;2094;2095;2993;2994;2995;3912;4548;4549;4601;4602;4603;4896;5669;5808;5809;5810;5893;5894;5895;6895;6896;6897;6898;6899;6942;8383;8384;9075	182;216;486;487;488;489;1796;1797;1798;1799;2579;2580;2581;3359;3360;3919;3920;3965;3966;3967;4230;4938;5052;5132;5133;5134;6002;6003;6004;6043;7263;7264;7846	182;216;489;1799;2581;3360;3919;3967;4230;4938;5052;5132;6002;6043;7264;7846	83	202
D1Z3A1;Q9VZS5	60S ribosomal protein L28	RpL28	MIP15344p; 60S ribosomal protein L28	4	4	4	4	1	4	1	4	1	27.1	27.1	27.1	16.029	144	144;144	0	53.692	By MS/MS	By matching	27.1	5.6	12117000	11844000	272870	1514600	1480500	34109	11844000	0	4	0	4				309	492;931;3754;4887	True;True;True;True	499;949;3860;5017	915;1799;7159;7160;9389	820;1562;6211;8121	820;1562;6211;8121
A4V0N4;Q27331;M9PD18;P48602;Q9VK47	V-type proton ATPase catalytic subunit A isoform 2	Vha68-2	MIP16230p; V-type proton ATPase catalytic subunit A isoform 2	7	7	7	7	2	7	2	7	2	17.1	17.1	17.1	68.301	614	614;614;614;614;743	0	75.607	By MS/MS	By MS/MS	17.1	4.6	23583000	22574000	497390	673810	644960	14211	20358000	6881300	7	2	10				132	866;1160;2784;3689;4734;5133;5314	True;True;True;True;True;True;True	883;1186;2848;3794;4861;5268;5451	1695;1696;2240;5351;7034;9090;9091;9092;9093;9869;10213	1476;1926;4652;6121;7859;7860;7861;7862;8545;8846	1476;1926;4652;6121;7859;8545;8846
D3DMW7;Q24192	Ras-like GTP-binding protein RhoL	RhoL-RA;RhoL	MIP16962p; Ras-like GTP-binding protein RhoL	2	2	2	2	0	2	0	2	0	10.7	10.7	10.7	24.773	214	214;190	0	12.777	By MS/MS		10.7	0	7242700	7242700	0	603560	603560	0	7242700	0	2	0	2				314	2624;4047	True;True	2681;4159	5063;7731	4369;6693	4369;6693
D6W4V3;Q9VZK1		CG14985-RB	MIP19557p; FI11682p	1	1	1	1	0	1	0	1	0	6.8	6.8	6.8	22.079	190	190;241	0	11.048	By MS/MS		6.8	0	0	0	0	0	0	0	0	0	1	0	1				317	1631	TRUE	1670	3153	2720	2720
Q8IQB7		CG32032-RA	MIP21654p	1	1	1	1	0	1	0	1	0	3.8	3.8	3.8	32.177	286	286	0	6.9251	By MS/MS		3.8	0	0	0	0	0	0	0	0	0	1	0	1				720	2174	TRUE	2224	4264	3657	3657
M9PH19;Q9W002;Q7KV89;Q7KV88;Q7KV90;M9PBJ7		msn	Misshapen, isoform F; Misshapen, isoform A	3	3	3	3	0	3	0	3	0	3.4	3.4	3.4	152.55	1404	1404;1504;1101;1102;1200;1213	0	18.144	By MS/MS		3.4	0	2174300	2174300	0	34512	34512	0	2174300	0	3	0	3				454	2041;3224;4230	True;True;True	2088;3297;4346	3981;6157;8079	3415;5356;6999	3415;5356;6999
Q8IPE8;Q9V397		Mtpalpha	Mitochondrial trifunctional protein alpha subunit, isoform B; BcDNA.GH12558	3	3	3	3	0	3	0	3	0	6.2	6.2	6.2	79.637	744	744;783	0	20.074	By MS/MS		6.2	0	2403300	2403300	0	57221	57221	0	2403300	0	4	0	4				716	1306;5394;5650	True;True;True	1334;5537;5794	2513;10374;10860	2187;8988;8989;9381	2187;8989;9381
A0A0B4K7G4;P13469	DNA-binding protein modulo	mod	Modulo, isoform C; DNA-binding protein modulo	6	6	6	6	0	6	0	6	0	14.8	14.8	14.8	60.309	542	542;542	0	42.014	By MS/MS		14.8	0	9795000	9795000	0	376730	376730	0	9795000	0	5	0	5				24	234;315;2543;5079;5126;5425	True;True;True;True;True;True	235;318;2600;5213;5260;5568	438;576;4916;9774;9850;10440	379;505;4246;8457;8528;9042	379;505;4246;8457;8528;9042
M9NG50;M9PHG2;C7LAH9;P46150-5;P46150-2;P46150;P46150-3;P46150-4	Moesin/ezrin/radixin homolog 1	Moe	Moesin, isoform L; Moesin, isoform M; Moesin, isoform K; Isoform C of Moesin/ezrin/radixin homolog 1; Isoform D of Moesin/ezrin/radixin homolog 1; Moesin/ezrin/radixin homolog 1; Isoform A of Moesin/ezrin/radixin homolog 1; Isoform B of Moesin/ezrin/radix	16	16	16	16	4	16	4	16	4	29.6	29.6	29.6	68.14	578	578;584;646;512;575;578;640;649	0	133.37	By MS/MS	By MS/MS	29.6	5.9	188780000	184840000	1838000	6089800	5962500	59291	182740000	24232000	18	1	20				184	362;886;902;1332;1376;2393;2552;3023;3190;3204;3609;3945;4034;4044;4174;4478	True;True;True;True;True;True;True;True;True;True;True;True;True;True;True;True	367;904;920;1361;1407;2445;2609;3093;3262;3277;3714;4055;4145;4156;4287;4600	648;1736;1759;1760;1761;2571;2572;2661;4650;4928;4929;4930;5768;6090;6117;6118;6119;6908;7547;7703;7719;7720;7721;7969;7970;8567	569;570;1504;1524;2233;2300;4011;4257;4258;4259;4260;5024;5302;5323;6012;6529;6671;6685;6686;6896;6897;7424	570;1504;1524;2233;2300;4011;4259;5024;5302;5323;6012;6529;6671;6685;6896;7424
REV__A0A0B4K6N6;REV__A0A126GUS4;REV__Q86BA1;REV__A0A0B4K703;REV__A0A0B4K6D5			Molecule interacting with CasL, isoform N; Molecule interacting with CasL, isoform P; Protein-methionine sulfoxide oxidase Mical; Molecule interacting with CasL, isoform K; Molecule interacting with CasL, isoform L	1	1	1	0	1	0	1	0	1	0	0	0	340.58	3029	3029;4689;4723;4732;4743	0.0049261	6.2283		By MS/MS	0	0	707110	0	707110	NaN	NaN	NaN	0	6633300	0	1	1		+		1151	2163	TRUE	2213	4248	3640	3640
Q9VGM1		Mrp4	Multidrug resistance protein 4 ortholog	4	4	3	4	0	4	0	3	0	4.1	4.1	3.1	147.88	1316	1316	0	26.8	By MS/MS		4.1	0	4443000	4443000	0	79340	79340	0	4443000	0	3	0	3				883	44;2583;3333;5552	True;True;True;True	45;2640;3409;5695	84;4989;6362;10671	78;4308;5537;9239	78;4308;5537;9239
Q9VP65	Multifunctional methyltransferase subunit TRM112-like protein	CG12975	Multifunctional methyltransferase subunit TRM112-like protein	1	1	1	1	0	1	0	1	0	11.3	11.3	11.3	13.92	124	124	0	8.702	By MS/MS		11.3	0	3532900	3532900	0	883220	883220	0	3532900	0	1	0	1				967	1517	TRUE	1553	2934	2526	2526
Q9I7S8;F0JAN1	Multifunctional protein ADE2;Phosphoribosylaminoimidazole-succinocarboxamide synthase;Phosphoribosylaminoimidazole carboxylase	ade5	Multifunctional protein ADE2; Ade5, isoform B	3	3	3	3	2	3	2	3	2	7.7	7.7	7.7	47.281	429	429;428	0	18.22	By MS/MS	By matching	7.7	5.8	14656000	11111000	2807700	637240	483090	122070	8361400	0	2	0	3				774	144;3067;4637	True;True;True	145;3137;4760	261;262;263;5864;8898;8899;8900	232;5101;7703	232;5101;7703
M9PEP8;M9MRJ4;M9PC23;M9MSG3		Msp300	Muscle-specific protein 300 kDa, isoform M; Muscle-specific protein 300 kDa, isoform G; Muscle-specific protein 300 kDa, isoform J; Muscle-specific protein 300 kDa, isoform E	2	2	1	2	0	2	0	1	0	0.6	0.6	0.2	749.09	6685	6685;13540;7962;9606	0	12.584	By MS/MS		0.6	0	31376000	31376000	0	112460	112460	0	28684000	0	3	0	3				364	2858;4009	True;True	2923;4120	5475;7662;7663	4759;6632;6633;6634	4759;6633
M9MRS7;Q23978	Myosin-IA	Myo31DF	Myosin 31DF, isoform C; Myosin-IA	2	2	2	2	1	2	1	2	1	2.7	2.7	2.7	117.09	1011	1011;1011	0	13.402	By MS/MS	By matching	2.7	1.6	2464000	2151700	312270	44799	39122	5677.6	2151700	0	1	0	1				369	2419;5733	True;True	2471;5878	4687;10997;10998	4044;9506	4044;9506
M9NEW1;P54357	Myosin-2 essential light chain	Mlc-c	Myosin light chain cytoplasmic, isoform B; Myosin-2 essential light chain	7	7	7	7	5	7	5	7	5	39.2	39.2	39.2	17.497	153	153;147	0	48.734	By MS/MS	By MS/MS	39.2	32	137820000	129610000	5990600	15314000	14401000	665620	133190000	47417000	6	3	10				391	284;285;432;745;2238;2560;4324	True;True;True;True;True;True;True	286;287;439;761;2288;2617;4441	514;515;516;517;518;779;1449;1450;1451;4377;4950;4951;4952;8249;8250;8251;8252;8253	446;447;448;687;1277;3761;4276;4277;7152;7153;7154	446;448;687;1277;3761;4276;7152
A0A0B4KFE5;Q04448-2;Q04448	Bifunctional methylenetetrahydrofolate dehydrogenase/cyclohydrolase, mitochondrial;NAD-dependent methylenetetrahydrofolate dehydrogenase;Methenyltetrahydrofolate cyclohydrolase	Nmdmc	NAD-dependent methylenetetrahydrofolate dehydrogenase, isoform C; Isoform A of Bifunctional methylenetetrahydrofolate dehydrogenase/cyclohydrolase, mitochondrial; Bifunctional methylenetetrahydrofolate dehydrogenase/cyclohydrolase, mitochondrial	3	3	3	3	0	3	0	3	0	11.6	11.6	11.6	32.814	303	303;303;309	0	16.723	By MS/MS		11.6	0	3625300	3625300	0	190810	190810	0	3625300	0	2	0	2				43	407;3346;4733	True;True;True	413;3423;4860	738;6395;9089	644;5570;7858	644;5570;7858
A0A0B4LEY6;Q94518	Nascent polypeptide-associated complex subunit alpha	Nacalpha	Nascent polypeptide associated complex protein alpha subunit, isoform D; Nascent polypeptide-associated complex subunit alpha	5	5	5	5	1	5	1	5	1	39.6	39.6	39.6	23.021	217	217;217	0	38.151	By MS/MS	By MS/MS	39.6	6.9	20320000	16669000	1032100	2540000	2083600	129010	14134000	0	5	1	7				70	855;1621;2348;3692;3881	True;True;True;True;True	871;1659;2399;3797;3991	1675;1676;3126;4581;4582;4583;4584;7038;7419	1459;2697;3946;3947;3948;6125;6416	1459;2697;3946;6125;6416
Q9VWI2		Nat1	NAT1 ortholog, isoform A	3	3	3	2	1	2	1	2	1	3.5	3.5	3.5	103.09	890	890	0	18.026	By MS/MS	By MS/MS	2.5	1	3956700	1004300	2952400	84185	21367	62817	1004300	0	2	1	3				1044	353;3379;3903	True;True;True	358;3457;4013	638;6466;7458	558;5625;6453	558;5625;6453
Q9V6U8	Nedd8-activating enzyme E1 catalytic subunit	Uba3	Nedd8-activating enzyme E1 catalytic subunit	1	1	1	1	0	1	0	1	0	3.1	3.1	3.1	50.032	450	450	0.001056	6.6423	By MS/MS		3.1	0	836680	836680	0	41834	41834	0	836680	0	1	0	1				809	4657	TRUE	4781	8941	7741	7741
M9MS15;P23654	Neurotactin	Nrt	Neurotactin, isoform C; Neurotactin	1	1	1	1	1	1	1	1	1	0.8	0.8	0.8	92.774	846	846;846	1	-2	By MS/MS	By matching	0.8	0.8	11063000	2613100	4022300	245840	58068	89385	0	37733000	0	0	0	+			371	3481	TRUE	3568	6660;6661;6662	5796	5796	102	1
Q7KS07;E1JIV8;A0A0B4KHG2;Q9VC27	Nicastrin	nct	Nicastrin, isoform D; Nicastrin, isoform C; Nicastrin, isoform E; Nicastrin	2	2	2	2	0	2	0	2	0	3.2	3.2	3.2	77.675	692	692;695;699;695	0	12.232	By MS/MS		3.2	0	3381100	3381100	0	112700	112700	0	3381100	0	2	0	2				60	810;4447	True;True	826;4566	1578;8509	1382;7375	1382;7375
X2JAM1;Q9V9Q7;E1JHP3;Q0E8N3;Q9V9Q9;X2JEX4		nolo	No long nerve cord, isoform G; No long nerve cord, isoform A; No long nerve cord, isoform D; No long nerve cord, isoform C; GH19218p; No long nerve cord, isoform F	20	20	20	20	15	20	15	20	15	18.8	18.8	18.8	149.54	1346	1346;1353;1388;1394;1014;1208	0	182.56	By MS/MS	By MS/MS	18.8	13.2	137080000	111640000	18964000	2077000	1691600	287340	80004000	191680000	20	3	25				322	254;1505;1886;2315;2380;2481;3150;3592;4139;4243;4354;4358;4504;4586;5239;5244;5258;5572;5627;5649	True;True;True;True;True;True;True;True;True;True;True;True;True;True;True;True;True;True;True;True	255;1541;1929;2366;2431;2535;3222;3696;4251;4359;4472;4476;4626;4708;5375;5380;5394;5715;5771;5793	467;2903;2904;2905;3654;3655;4521;4631;4632;4633;4816;4817;6013;6014;6015;6874;6875;7912;7913;7914;8103;8104;8105;8329;8333;8334;8335;8614;8615;8790;8791;8792;8793;8794;10071;10072;10088;10089;10090;10116;10117;10118;10701;10702;10818;10819;10859	405;2504;2505;3142;3143;3896;3995;4160;5240;5241;5985;6850;7026;7212;7217;7218;7468;7469;7613;7614;8725;8742;8762;9267;9351;9380	405;2505;3143;3896;3995;4160;5240;5985;6850;7026;7212;7217;7468;7613;8725;8742;8762;9267;9351;9380
X2JFR1;Q8IR16;Q04047-2;Q04047	Protein no-on-transient A	nonA	No on or off transient A, isoform D; No on or off transient A, isoform B; Isoform 2 of Protein no-on-transient A; Protein no-on-transient A	4	4	4	4	0	4	0	4	0	8.1	8.1	8.1	76.976	700	700;742;698;700	0	25.102	By MS/MS		8.1	0	7185400	7185400	0	217740	217740	0	7185400	0	4	0	4				609	1551;1559;4400;5495	True;True;True;True	1587;1595;4519;5638	3002;3014;8408;10570	2586;2597;7290;7291;9158	2586;2597;7290;9158
M9MSM4;Q7KTV5;Q9VNX6;M9PFZ1		Nopp140	Nopp140, isoform F; Nopp140, isoform B; LD06749p; Nopp140, isoform E	4	4	4	4	0	4	0	4	0	6.9	6.9	6.9	70.473	685	685;686;720;773	0	26.671	By MS/MS		6.9	0	9443900	9443900	0	325650	325650	0	9443900	0	6	0	6				373	49;1693;2277;3261	True;True;True;True	50;1733;2328;3334	96;3268;4445;4446;6223	88;2816;2817;3832;3833;5415	88;2816;3832;5415
Q9VVK7		NUCB1	NUCB1	4	4	4	4	0	4	0	4	0	7.6	7.6	7.6	67.382	569	569	0	23.352	By MS/MS		7.6	0	10629000	8833000	0	625250	519590	0	7250800	0	3	0	3				1032	363;410;1293;4987	True;True;True;True	368;416;1321;5121	649;650;743;744;2493;9607;9608	571;648;2166;8319	571;648;2166;8319
A8JUT4;Q9VRD6;D0Z726		Ntf-2	Nuclear transport factor-2, isoform B; GEO05124p1; MIP14975p	2	2	2	2	0	2	0	2	0	25.6	25.6	25.6	14.559	129	129;130;89	0	13.119	By MS/MS		25.6	0	5388500	5388500	0	769790	769790	0	5388500	0	2	0	2				156	4448;5290	True;True	4567;5427	8510;10162	7376;8807	7376;8807
E1JGV6;O44081;A0A0B4K8B2;O44081-2	H/ACA ribonucleoprotein complex subunit 4	Nop60B	Nucleolar protein at 60B, isoform C; H/ACA ribonucleoprotein complex subunit 4; Nucleolar protein at 60B, isoform G; Isoform C of H/ACA ribonucleoprotein complex subunit 4	8	8	8	8	2	8	2	8	2	21.5	21.5	21.5	56.83	508	508;508;227;253	0	66.029	By MS/MS	By MS/MS	21.5	5.5	52237000	49189000	1840500	1801300	1696200	63464	41505000	24950000	9	1	10				318	126;1029;1521;2227;2452;2737;3038;4489	True;True;True;True;True;True;True;True	127;1052;1557;2277;2505;2801;3108;4611	229;230;1998;1999;2940;4364;4759;4760;4761;5262;5806;5807;8589;8590	206;1731;2532;3748;4109;4110;4111;4558;5051;7445;7446	206;1731;2532;3748;4109;4558;5051;7445
A0A0B4KI24;Q27415-2;Q27415	Nucleoplasmin-like protein	Nlp	Nucleoplasmin, isoform B; Isoform 2 of Nucleoplasmin-like protein; Nucleoplasmin-like protein	2	2	2	2	2	2	2	2	2	16.4	16.4	16.4	16.996	152	152;121;152	0	13.936	By MS/MS	By matching	16.4	16.4	21434000	17072000	2843900	2679300	2134000	355490	16077000	25884000	2	0	3				64	547;1362	True;True	557;1392	1029;1030;1031;2631;2632;2633	914;915;2277	914;2277
Q9VBU7;A0A0B4K7J2		Nup358	Nucleoporin 358kD, isoform A; Nucleoporin 358kD, isoform B	1	1	1	1	0	1	0	1	0	0.6	0.6	0.6	296.38	2695	2695;2718	0	6.7083	By MS/MS		0.6	0	2061200	2061200	0	17924	17924	0	2061200	0	1	0	1				26	1348	TRUE	1377	2608	2261	2261
Q9VE85		Nup43	Nucleoporin 43kD	1	1	1	1	0	1	0	1	0	3.6	3.6	3.6	40.148	358	358	0.0030151	6.3336	By MS/MS		3.6	0	0	0	0	0	0	0	0	0	1	0	1				858	4372	TRUE	4491	8363	7248	7248
A0A0B4LJ12;A0A0B4LHX6;P08879	Nucleoside diphosphate kinase	awd	Nucleoside diphosphate kinase; Nucleoside diphosphate kinase; Nucleoside diphosphate kinase	4	4	4	4	1	4	1	4	1	34.6	34.6	34.6	17.17	153	153;168;153	0	37.112	By MS/MS	By matching	34.6	6.5	69385000	68411000	331850	9912200	9773000	47407	64627000	0	6	0	6				98	1350;3690;4043;4806	True;True;True;True	1379;3795;4154;4155;4935	2610;2611;2612;7035;7036;7716;7717;7718;9240	2263;6122;6123;6682;6683;6684;7987	2263;6122;6682;7987	17	91
B7YZQ7;A0A0B4K7G9;O77460	Inorganic pyrophosphatase	Nurf-38	Nucleosome remodeling factor-38kD, isoform B; Nucleosome remodeling factor-38kD, isoform C; Inorganic pyrophosphatase	5	5	5	5	0	5	0	5	0	24.5	24.5	24.5	32.646	290	290;290;338	0	33.542	By MS/MS		24.5	0	6455600	6455600	0	379740	379740	0	6455600	0	5	0	5				25	326;1742;2416;4870;5379	True;True;True;True;True	330;1783;2468;5000;5522	593;3351;4682;9358;10349	521;2886;4041;8092;8093;8965	521;2886;4041;8093;8965
X2JA43;Q9W590	Large subunit GTPase 1 homolog	Ns3	Nucleostemin ortholog 3, isoform B; Large subunit GTPase 1 homolog	1	1	1	1	0	1	0	1	0	2.1	2.1	2.1	70.245	606	606;606	0.0090744	5.9275	By MS/MS		2.1	0	0	0	0	0	0	0	0	0	1	0	1				1133	4725	TRUE	4850	9074	7845	7845
B7Z0G0;A8JNQ0;A8JNQ1;Q9VT70	Nuclear distribution protein nudE homolog	nudE	NudE, isoform D; NudE, isoform B; NudE, isoform C; Nuclear distribution protein nudE homolog	1	1	1	1	0	1	0	1	0	3.9	3.9	3.9	32.823	283	283;328;377;317	0.0057307	6.0804	By MS/MS		3.9	0	659950	659950	0	65995	65995	0	659950	0	1	0	1				154	2480	TRUE	2534	4815	4159	4159
E6PBV6;Q8SWU7-2;Q8SWU7	Obg-like ATPase 1	CG1354-RA;CG1354	Obg-like ATPase 1; Isoform B of Obg-like ATPase 1; Obg-like ATPase 1	2	2	2	2	0	2	0	2	0	3.8	3.8	3.8	44.91	397	397;348;397	0	11.268	By MS/MS		3.8	0	6806900	6729500	0	283620	280390	0	6729500	0	2	0	2				343	1650;2671	True;True	1689;2730	3180;5148;5149	2745;4452	2745;4452
Q9V9I4	Odorant receptor 42b	Or42b	Odorant receptor 42b	1	1	1	1	0	1	0	1	0	2.3	2.3	2.3	46.074	399	399	0.00661	6.055	By MS/MS		2.3	0	2262800	2262800	0	150850	150850	0	2262800	0	1	0	1				813	3691	TRUE	3796	7037	6124	6124
A0A0B4KHD4;Q95R48	Organic cation transporter-like protein	Orct2	Organic cation transporter 2, isoform B; Organic cation transporter-like protein	3	3	3	3	1	3	1	3	1	7.4	7.4	7.4	63.166	567	567;567	0	17.726	By MS/MS	By matching	7.4	1.6	3586100	3490400	95706	143440	139620	3828.2	3490400	0	3	0	3				58	130;758;5192	True;True;True	131;774;5327	235;1470;1471;9982	210;1293;8642	210;1293;8642
Q8IN55;Q8IN56;Q9I7I8;A0A0B4JDD8;A0A0B4JDG2;B7Z0M9;Q7KSB3;A0A0B4JCZ0	Oxysterol-binding protein		Oxysterol-binding protein; Oxysterol-binding protein; Oxysterol-binding protein; Oxysterol-binding protein; Oxysterol-binding protein; Oxysterol-binding protein; Oxysterol-binding protein; Oxysterol-binding protein	1	1	1	1	0	1	0	1	0	2.7	2.7	2.7	70.345	625	625;798;816;817;956;957;958;990	0.007428	5.9913	By MS/MS		2.7	0	1000900	1000900	0	28596	28596	0	1000900	0	1	0	1				6	5465	TRUE	5608	10507	9104	9104
Q9GNC8;A0A0B4KFY5;Q0KI94;Q8T4D1;Q0KI96;Q9GQN3;Q9GQN4;Q8INP0;A0A0B4LGY5;A0A0B4LI06;A0A0B4JCX5;A0A0B4KGY6		ps	PASILLA splice variant 1; Pasilla, isoform Q; Pasilla, isoform I; AT03366p; Pasilla, isoform K; PASILLA splice variant 4; PASILLA splice variant 3; Pasilla, isoform D; Pasilla, isoform S; Pasilla, isoform T; Pasilla, isoform L; Pasilla, isoform R	2	2	2	2	0	2	0	2	0	7.4	7.4	7.4	49.32	475	475;517;519;539;550;561;572;583;594;616;758;780	0	14.885	By MS/MS		7.4	0	4273100	4273100	0	328700	328700	0	4273100	0	2	0	2				4	1213;2496	True;True	1239;2550	2354;4843	2040;4183	2040;4183
Q9VIX3;Q8INW7;D3DMM0;Q9VIX2;Q2PDT4;Q966T5		Pax	Paxillin, isoform B; FI11475p; MIP15702p; LD06038p; Paxillin, isoform F	5	5	5	5	0	5	0	5	0	12.8	12.8	12.8	61.901	556	556;557;563;581;581;197	0	33.619	By MS/MS		12.8	0	1809200	1633800	0	60306	54460	0	0	0	5	0	5				312	416;574;1302;2340;3306	True;True;True;True;True	423;584;1330;2391;3381	757;1077;2508;4564;4565;6318	663;952;2182;3936;5499	663;952;2182;3936;5499
X2JCH3;Q9BLX1;Q9VWP6		Pvf1	PDGF-and VEGF-related factor 1, isoform C; PDGF-and VEGF-related factor 1, isoform B; LD28763p	2	2	2	2	0	2	0	2	0	12.7	12.7	12.7	32.942	300	300;314;325	0	18.26	By MS/MS		12.7	0	656710	656710	0	59701	59701	0	656710	0	2	0	2				770	636;1597	True;True	649;1635	1223;3093	1082;2668	1082;2668
Q9VM43		Pvf2	PDGF-and VEGF-related factor 2	6	6	6	6	4	6	4	6	4	22.5	22.5	22.5	46.946	405	405	0	44.184	By MS/MS	By MS/MS	22.5	12.6	23424000	15173000	5320700	1377900	892530	312980	13066000	37686000	7	2	11				939	976;1458;2565;3681;5231;5827	True;True;True;True;True;True	999;1491;2622;3786;5367;5974	1893;1894;1895;2820;2821;2822;4962;4963;4964;7022;7023;10057;11187	1648;1649;1650;2433;4287;4288;4289;6111;6112;8712;9678	1648;2433;4287;6111;8712;9678
X2J909;Q9VM39;Q9VM40;Q9VM42		Pvf3	PDGF-and VEGF-related factor 3, isoform F; FI06402p; PDGF-and VEGF-related factor 3, isoform E; PDGF-and VEGF-related factor 3, isoform A	8	8	8	7	4	7	4	7	4	14.9	14.9	14.9	73.628	638	638;651;469;482	0	51.443	By MS/MS	By MS/MS	12.7	6.9	25504000	14240000	7347700	708440	395560	204100	10806000	79718000	4	3	9				1162	478;581;2482;3207;3687;3991;4156;4641	True;True;True;True;True;True;True;True	485;591;2536;3280;3792;4102;4269;4764	895;896;897;1101;1102;4818;4819;4820;6122;7031;7032;7630;7631;7632;7944;7945;8906	800;978;4161;4162;5326;6118;6601;6873;7709	800;978;4161;5326;6118;6601;6873;7709
A0A0B4LF14;B6IDN2;Q9V5E1	Peptidyl-alpha-hydroxyglycine alpha-amidating lyase 1	Pal1;CG12130-RA	Peptidyl-alpha-hydroxyglycine-alpha-amidating lyase 1, isoform C; FI05303p; Peptidyl-alpha-hydroxyglycine alpha-amidating lyase 1	1	1	1	1	0	1	0	1	0	2.2	2.2	2.2	56.052	511	511;541;541	0.0091743	5.9663	By MS/MS		2.2	0	1217900	1217900	0	60897	60897	0	1217900	0	1	0	1				71	2920	TRUE	2987	5573	4857	4857
E2QCL8;O01404	Peptidylglycine alpha-hydroxylating monooxygenase	Phm	Peptidylglycine-alpha-hydroxylating monooxygenase, isoform B; Peptidylglycine alpha-hydroxylating monooxygenase	2	2	2	2	0	2	0	2	0	5.5	5.5	5.5	40.563	365	365;365	0	11.71	By MS/MS		5.5	0	2775200	2775200	0	185010	185010	0	2775200	0	2	0	2				338	3135;5047	True;True	3207;5181	5984;9709	5220;8405	5220;8405
P25007;Q7K2I4	Peptidyl-prolyl cis-trans isomerase	Cyp1	Peptidyl-prolyl cis-trans isomerase	5	5	5	5	0	5	0	5	0	31.3	31.3	31.3	24.666	227	227;164	0	178.09	By MS/MS		31.3	0	50073000	50073000	0	3851800	3851800	0	50073000	0	7	0	7				544	2721;2722;4407;5216;5284	True;True;True;True;True	2783;2784;4526;5351;5352;5421	5236;5237;8417;10024;10025;10026;10156	4535;4536;7301;8683;8684;8685;8800	4535;4536;7301;8684;8800	152	73
Q9W227	Peptidyl-prolyl cis-trans isomerase		Peptidyl-prolyl cis-trans isomerase	3	3	3	3	0	3	0	3	0	21	21	21	22.199	205	205	0	22.011	By MS/MS		21	0	7911000	7911000	0	608540	608540	0	7911000	0	3	0	3				1100	806;1055;1107	True;True;True	822;1079;1132	1574;2053;2148	1378;1769;1844;1845	1378;1769;1844
Q9VZZ4;Q9VZZ4-2	Peroxidasin	Pxn	Peroxidasin	9	9	9	9	3	9	3	9	3	9.2	9.2	9.2	170.51	1527	1527;457	0	63.83	By MS/MS	By matching	9.2	2.3	19084000	16157000	1436800	280650	237600	21130	6568000	23067000	8	0	8				1086	23;1330;1361;2873;3142;3174;3801;4204;4934	True;True;True;True;True;True;True;True;True	23;1359;1391;2938;3214;3246;3908;4318;5065	40;2569;2630;5500;5998;5999;6056;6057;7252;7253;8022;9474;9475;9476	41;2231;2276;4782;5230;5273;6282;6952;8193	41;2231;2276;4782;5230;5273;6282;6952;8193	232	302
Q7JX87;A1Z893;A1Z892		Prx2540-2;CG12896-RA;Prx2540-1	Peroxiredoxin 2540-2; DI01187p; LD11278p	5	5	5	5	0	5	0	5	0	26.4	26.4	26.4	24.756	220	220;220;220	0	34.51	By MS/MS		26.4	0	39357000	38285000	0	3027500	2945000	0	32333000	0	5	0	6				119	282;2953;4852;5492;5538	True;True;True;True;True	284;3023;4981;5635;5681	511;5645;5646;9317;10566;10650;10651	443;4920;8055;9155;9218;9219	443;4920;8055;9155;9218
Q9VQI7		Prx6005	Peroxiredoxin 6005	3	3	3	3	0	3	0	3	0	16.2	16.2	16.2	24.845	222	222	0	44.506	By MS/MS		16.2	0	7999900	7999900	0	615370	615370	0	7999900	0	2	0	2				980	2906;5105;5268	True;True;True	2973;5239;5404	5556;9817;10134	4837;8499;8780	4837;8499;8780
X2JFD6;Q9VXJ0	Peroxisomal multifunctional enzyme type 2;(3R)-hydroxyacyl-CoA dehydrogenase;Enoyl-CoA hydratase 2	Mfe2	Peroxisomal multifunctional enzyme type 2, isoform B; Peroxisomal multifunctional enzyme type 2	3	3	3	3	0	3	0	3	0	7	7	7	64.072	598	598;598	0	26.968	By MS/MS		7	0	3453100	3453100	0	107910	107910	0	3453100	0	3	0	3				1052	1111;2071;5139	True;True;True	1136;2119;5274	2153;4042;9881	1849;3466;8565	1849;3466;8565
M9PBD5;Q9VJ07	Protein phosphatase PHLPP-like protein	Phlpp	PH domain leucine-rich repeat protein phosphatase, isoform B; Protein phosphatase PHLPP-like protein	1	1	1	1	0	1	0	1	0	2.1	2.1	2.1	107.09	954	954;954	1	-2	By MS/MS		2.1	0	0	0	0	0	0	0	0	0	1	0	1	+			401	54	TRUE	55	108	98	98	112;113	486;499
REV__Q9V521			Phenoloxidase 2	1	1	1	1	1	1	1	1	1	0	0	0	79.284	684	684	0.0099728	5.9254	By MS/MS	By matching	0	0	25990000	25276000	409800	NaN	NaN	NaN	0	3844300	1	0	1		+		1158	5497	TRUE	5640	10573;10574;10575;10576	9160	9160
Q9W3J5	Probable phenylalanine--tRNA ligase alpha subunit	CG2263	Phenylalanine--tRNA ligase alpha subunit	2	2	2	2	0	2	0	2	0	3.6	3.6	3.6	55.683	498	498	0	11.172	By MS/MS		3.6	0	765680	765680	0	28358	28358	0	765680	0	2	0	2				1117	2007;3078	True;True	2054;3148	3891;5884	3344;5124	3344;5124
M9MRD9;X2JDJ3;Q9VLS7		PAPLA1	Phosphatidic acid phospholipase A1, isoform B; Phosphatidic acid phospholipase A1, isoform D; LD21067p	2	2	2	2	0	2	0	2	0	3.2	3.2	3.2	74.989	663	663;2015;2016	0	12.69	By MS/MS		3.2	0	1635800	1635800	0	56408	56408	0	1635800	0	1	0	1				361	1462;4405	True;True	1495;4524	2829;8415	2438;7299	2438;7299
M9PCE0;Q01604	Phosphoglycerate kinase	Pgk	Phosphoglycerate kinase; Phosphoglycerate kinase	11	11	11	11	0	11	0	11	0	33	33	33	43.861	415	415;415	0	79.539	By MS/MS		33	0	66560000	65893000	0	2662400	2635700	0	65707000	0	11	0	11				419	33;210;971;1311;1554;1752;2397;2927;3270;4899;5164	True;True;True;True;True;True;True;True;True;True;True	34;211;994;1339;1590;1794;2449;2995;3345;5029;5299	56;402;1885;2520;3005;3372;3373;4657;5592;6248;9411;9412;9934	58;346;1640;2193;2589;2907;4018;4873;5434;5435;8138;8608	58;346;1640;2193;2589;2907;4018;4873;5434;8138;8608
Q9VAN7;Q9VGB6		Pglym78	Phosphoglycerate mutase	6	6	6	6	0	6	0	6	0	27.5	27.5	27.5	28.572	255	255;292	0	37.469	By MS/MS		27.5	0	10328000	10328000	0	737700	737700	0	10328000	0	6	0	6				823	216;424;2210;3776;5659;5713	True;True;True;True;True;True	217;431;2260;3882;5803;5858	410;767;4333;7203;10870;10964	355;674;3719;6245;9393;9475	355;674;3719;6245;9393;9475
Q9VPY2		Plap	Phospholipase A2 activator protein, isoform A	1	1	1	1	0	1	0	1	0	1.5	1.5	1.5	85.75	787	787	0.0056818	6.0628	By MS/MS		1.5	0	1544400	1544400	0	35099	35099	0	1544400	0	1	0	1				972	514	TRUE	521	956	851	851
P35421	Phosphoribosylformylglycinamidine synthase	ade2	Phosphoribosylformylglycinamidine synthase	1	1	1	1	0	1	0	1	0	1	1	1	148.08	1354	1354	0.0057088	6.072	By MS/MS		1	0	521420	521420	0	8021.9	8021.9	0	521420	0	1	0	1				558	3579	TRUE	3682	6854	5962	5962
Q9VSS1		pix	Pixie, isoform A	3	3	3	3	1	3	1	3	1	4.7	4.7	4.7	69.298	611	611	0	18.012	By MS/MS	By matching	4.7	1.6	14445000	13024000	205720	451420	407010	6428.8	13024000	0	1	0	1				1001	2066;2294;5470	True;True;True	2114;2345;5613	4026;4027;4480;4481;10520	3450;3863;9115	3450;3863;9115
O76902		rush	Pleckstrin homology domain-containing family F member 1 homolog	3	3	3	3	2	3	2	3	2	7	7	7	34.219	316	316	0	19.291	By MS/MS	By MS/MS	7	6	9233200	7731400	1133100	615540	515430	75542	5781900	10448000	3	1	4				493	3361;5176;5358	True;True;True	3439;5311;5498	6434;6435;6436;9957;10302;10303;10304	5603;8622;8923;8924	5603;8622;8924
Q0KIF1;H9XVP3;Q9V491		PlexA	Plexin A, isoform B; Plexin A, isoform F; Plexin A, isoform A	2	2	2	2	0	2	0	2	0	1.5	1.5	1.5	170.23	1505	1505;1928;1945	0	12.743	By MS/MS		1.5	0	2786200	2786200	0	31662	31662	0	2786200	0	2	0	2				354	2490;4985	True;True	2544;5119	4834;9601	4173;8313	4173;8313
Q8T6B9;A4V193;Q8T6B9-2	Poly(U)-binding-splicing factor half pint	pUf68	Poly(U)-binding-splicing factor half pint; Poly U binding factor 68kD, isoform D; Isoform B of Poly(U)-binding-splicing factor half pint	2	2	2	2	0	2	0	2	0	4.6	4.6	4.6	67.939	637	637;545;545	0	12.161	By MS/MS		4.6	0	1733300	1733300	0	66666	66666	0	1733300	0	2	0	2				746	2686;4217	True;True	2745;4331	5182;8048	4483;6971	4483;6971
P21187	Polyadenylate-binding protein	pAbp	Polyadenylate-binding protein	11	11	11	11	2	11	2	11	2	27.8	27.8	27.8	69.925	634	634	0	80.068	By MS/MS	By matching	27.8	3.3	27928000	26329000	1231900	930940	877640	41062	24642000	13243000	15	0	15				536	247;268;449;1593;1698;1779;2289;2913;3553;3666;3768	True;True;True;True;True;True;True;True;True;True;True	248;270;456;1631;1738;1821;2340;2980;3650;3771;3874	459;485;817;818;3084;3085;3273;3422;4475;5566;6776;6996;6997;6998;7187	397;421;720;721;2659;2660;2822;2950;3857;4849;5897;6091;6233;6234;6235	397;421;720;2660;2822;2950;3857;4849;5897;6091;6234	151	385
M9PD75;Q94920	Voltage-dependent anion-selective channel	porin	Porin, isoform D; Voltage-dependent anion-selective channel	3	3	3	3	0	3	0	3	0	13.1	13.1	13.1	30.55	282	282;282	0	22.082	By MS/MS		13.1	0	5765700	5765700	0	320320	320320	0	5765700	0	3	0	3				428	3322;5387;5790	True;True;True	3397;5530;5937	6348;10364;11121	5524;8979;9620	5524;8979;9620
Q9VGP6	Prefoldin subunit 3	mgr	Prefoldin subunit 3	1	1	1	1	0	1	0	1	0	6.2	6.2	6.2	22.314	194	194	1	-2	By matching		6.2	0	2382600	2103300	0	198550	175280	0	0	0	0	0	0	+			885	3576	TRUE	3679	6846;6847	5958	5958	194;195	5;10
Q9VXN4	Probable arginine--tRNA ligase, cytoplasmic	Aats-arg	Probable arginine--tRNA ligase, cytoplasmic	5	5	5	5	0	5	0	5	0	8.3	8.3	8.3	75.576	665	665	0	28.865	By MS/MS		8.3	0	4495900	4495900	0	99910	99910	0	4495900	0	6	0	6				1054	3252;4258;4295;5351;5354	True;True;True;True;True	3325;4374;4412;5491;5494	6209;8138;8210;10288;10295	5403;7055;7056;7119;8910;8917	5403;7056;7119;8910;8917
Q9V4U9	Probable cytochrome P450 6a13	Cyp6a13	Probable cytochrome P450 6a13	1	1	1	0	1	0	1	0	1	2.4	2.4	2.4	57.643	493	493	1	-2		By MS/MS	0	2.4	0	0	0	0	0	0	0	0	0	1	1	+			804	1647	TRUE	1686	3177	2742	2742	182;183	144;148
Q9Y105	Probable glutamine--tRNA ligase	Aats-gln	Probable glutamine--tRNA ligase	1	1	1	1	0	1	0	1	0	1.9	1.9	1.9	87.507	778	778	0	10.771	By MS/MS		1.9	0	1218100	1218100	0	32920	32920	0	1218100	0	2	0	2				1145	1182	TRUE	1208	2279	1966;1967	1967
Q7KVQ0	Probable H/ACA ribonucleoprotein complex subunit 1	CG4038	Probable H/ACA ribonucleoprotein complex subunit 1	4	4	4	4	0	4	0	4	0	27.4	27.4	27.4	22.665	237	237	0	24.832	By MS/MS		27.4	0	18902000	18902000	0	1350200	1350200	0	18902000	0	5	0	5				698	1421;3254;5171;5283	True;True;True;True	1453;3327;5306;5420	2756;6211;9948;10154;10155	2374;5405;8616;8798;8799	2374;5405;8616;8799
Q24572;E1JIL4	Probable histone-binding protein Caf1	Caf1	Probable histone-binding protein Caf1; Chromatin assembly factor 1, p55 subunit, isoform B	2	2	2	2	1	2	1	2	1	7	7	7	48.634	430	430;429	0	22.666	By MS/MS	By matching	7	2.8	3993200	3847600	145570	285230	274830	10398	0	1365600	1	0	1				628	5177;5773	True;True	5312;5918	9958;11077;11078	8623;9580	8623;9580
Q9VWD4	Probable RNA-binding protein CG14230	CG14230	Probable RNA-binding protein CG14230	1	1	1	1	0	1	0	1	0	2.4	2.4	2.4	66.288	580	580	0.0010526	6.6304	By MS/MS		2.4	0	0	0	0	0	0	0	0	0	1	0	1				1042	4721	TRUE	4846	9069	7841	7841
Q9VLV5	Probable small nuclear ribonucleoprotein E	SmE	Probable small nuclear ribonucleoprotein E	1	1	1	0	1	0	1	0	1	16	16	16	11.096	94	94	0	10.428		By MS/MS	0	16	2882500	0	2153000	720630	0	538250	0	20197000	0	1	2				936	1811	TRUE	1853	3488;3489	3001;3002	3002
Q9VI10	Probable small nuclear ribonucleoprotein Sm D2	SmD2	Probable small nuclear ribonucleoprotein Sm D2	1	1	1	1	1	1	1	1	1	8.4	8.4	8.4	13.504	119	119	0.001046	6.5799	By MS/MS	By MS/MS	8.4	8.4	2117700	1083400	695040	302530	154780	99292	0	6520100	2	1	3				897	3757	TRUE	3863	7165;7166;7167;7168	6215;6216;6217	6215
Q9W1G0	Probable transaldolase	Tal	Probable transaldolase	1	1	1	1	0	1	0	1	0	4.8	4.8	4.8	36.733	331	331	0.0073869	5.9846	By MS/MS		4.8	0	545410	545410	0	36360	36360	0	545410	0	1	0	1				1097	258	TRUE	259	471	409	409
M9NEU5;P25843	Profilin	chic	Profilin; Profilin	5	5	5	5	2	5	2	5	2	79.4	79.4	79.4	13.723	126	126;126	0	70.951	By MS/MS	By MS/MS	79.4	37.3	143680000	136190000	1141800	20526000	19456000	163120	166100000	26829000	10	3	15				390	83;3006;4690;5041;5750	True;True;True;True;True	84;3076;4814;5175;5895	152;5721;5722;5723;5724;5725;5726;8999;9000;9001;9002;9701;9702;11033;11034	139;4988;4989;4990;4991;4992;4993;4994;4995;7792;7793;8398;8399;9541;9542	139;4989;7793;8398;9541
P17917	Proliferating cell nuclear antigen	PCNA	Proliferating cell nuclear antigen	4	4	4	4	0	4	0	4	0	21.5	21.5	21.5	28.83	260	260	0	26.103	By MS/MS		21.5	0	10640000	10222000	0	818430	786290	0	10222000	0	3	0	4				531	396;573;1684;3735	True;True;True;True	402;583;1723;3840	712;1076;3246;3247;7118	625;951;2798;6180	625;951;2798;6180
Q9VA69		PH4alphaEFB	Prolyl 4-hydroxylase alpha-related protein PH4[alpha]EFB	4	4	4	3	1	3	1	3	1	9.6	9.6	9.6	63.115	550	550	0	24.675	By MS/MS	By matching	6.5	2.5	7154300	5711100	683320	298100	237960	28472	5711100	0	3	0	4				820	502;1836;3194;4268	True;True;True;True	509;1879;3267;4384	935;3541;6098;6099;6100;8157	835;3045;5309;7073	835;3045;5309;7073
M9PDX6;M9PH44;P82295;M9PBK6	Prominin-like protein	prominin-like;CG7740	Prominin-like, isoform D; Prominin-like, isoform E; Prominin-like protein; Prominin-like, isoform F	8	8	8	8	0	8	0	8	0	10.9	10.9	10.9	112.71	993	993;1013;1013;899	0	71.712	By MS/MS		10.9	0	22251000	21300000	0	454100	434700	0	16104000	0	14	0	14				432	1412;2064;2492;3277;5318;5366;5374;5473	True;True;True;True;True;True;True;True	1444;2112;2546;3352;5455;5506;5516;5616	2741;2742;4023;4024;4836;4837;6264;10218;10321;10336;10337;10525	2358;2359;2360;3448;4175;4176;4177;5447;5448;8852;8937;8949;8950;9121	2358;3448;4176;5447;8852;8937;8950;9121
I0DHK3;P12881	Proteasome subunit alpha type;Proteasome subunit alpha type-1	Prosalpha6	Proteasome subunit alpha type; Proteasome subunit alpha type-1	2	2	2	2	0	2	0	2	0	8.6	8.6	8.6	31.058	279	279;279	0	13.394	By MS/MS		8.6	0	4078900	4078900	0	203950	203950	0	4078900	0	2	0	2				355	2956;3787	True;True	3026;3894	5651;7230	4923;6261	4923;6261
E1JGZ9;Q9XZJ4	Proteasome subunit alpha type;Proteasome subunit alpha type-6	Prosalpha1	Proteasome subunit alpha type; Proteasome subunit alpha type-6	5	5	5	5	0	5	0	5	0	22.5	22.5	22.5	27.162	244	244;244	0	33.836	By MS/MS		22.5	0	28953000	28953000	0	1608500	1608500	0	28953000	0	7	0	7				319	212;3409;4320;4881;5732	True;True;True;True;True	213;3487;4437;5011;5877	406;6510;8245;9373;10996	350;351;5662;7148;8107;9504;9505	351;5662;7148;8107;9504
Q9V5C6	Proteasome subunit alpha type-3	Prosalpha7	Proteasome subunit alpha type-3	1	1	1	1	0	1	0	1	0	7.5	7.5	7.5	27.675	253	253	0.0082873	5.9749	By MS/MS		7.5	0	2468600	2468600	0	154290	154290	0	2468600	0	0	0	0				808	4614	TRUE	4736	8843	7659	7659
Q95083	Proteasome subunit alpha type-5	Prosalpha5	Proteasome subunit alpha type-5	2	2	2	2	0	2	0	2	0	11.5	11.5	11.5	26.883	244	244	0	15.152	By MS/MS		11.5	0	1978500	1978500	0	164870	164870	0	1978500	0	2	0	2				752	3153;4307	True;True	3225;4424	6020;8227	5245;7132	5245;7132
P22769;Q24178	Proteasome subunit alpha type-7-1	Prosalpha4	Proteasome subunit alpha type-7-1	3	3	3	3	0	3	0	3	0	14.9	14.9	14.9	27.973	249	249;249	0	22.328	By MS/MS		14.9	0	7360800	7360800	0	669160	669160	0	7360800	0	3	0	3				538	1776;3160;3505	True;True;True	1818;3232;3592	3419;6030;6692	2947;5252;5826	2947;5252;5826
Q9XYN7	Proteasome subunit beta type-3	Prosbeta3	Proteasome subunit beta type-3	1	1	1	1	0	1	0	1	0	6.8	6.8	6.8	23.234	205	205	0.0048733	6.1874	By MS/MS		6.8	0	0	0	0	0	0	0	0	0	1	0	1				1137	4389	TRUE	4508	8391	7273	7273
Q9VNA5	Proteasome subunit beta type-4	Prosbeta7	Proteasome subunit beta type-4	1	1	1	1	0	1	0	1	0	6.3	6.3	6.3	29.986	268	268	0.0074488	6.0057	By MS/MS		6.3	0	504780	504780	0	45889	45889	0	504780	0	1	0	1				961	3695	TRUE	3800	7042	6128	6128
Q9V8R9;A0A0B4LG23;A0A0B4LFX4;Q9V8R9-2;Q9V8R9-4;Q9V8R9-6;Q9V8R9-3;Q9V8R9-5	Protein 4.1 homolog	cora	Protein 4.1 homolog; Coracle, isoform G; Coracle, isoform F	15	15	15	15	4	15	4	15	4	16	16	16	184.17	1698	1698;1696;1600;826;889;699;703;387	0	130.08	By MS/MS	By MS/MS	16	3.2	30012000	25842000	2367600	344970	297040	27214	25920000	23820000	17	1	19				812	91;123;2302;2332;2456;2684;2946;2990;3076;3869;3928;4437;4515;4737;5023	True;True;True;True;True;True;True;True;True;True;True;True;True;True;True	92;124;2353;2383;2509;2743;3015;3060;3146;3979;4038;4556;4637;4864;5157	169;224;225;4499;4500;4501;4554;4766;5180;5634;5696;5697;5880;7394;7395;7505;7506;8483;8637;9098;9099;9672	153;200;201;202;3878;3926;4116;4480;4481;4910;4967;4968;5120;6399;6500;6501;7356;7491;7867;8373	153;201;3878;3926;4116;4481;4910;4967;5120;6399;6500;7356;7491;7867;8373
Q9VUQ5;Q9VUQ5-2;M9PFK7	Protein argonaute-2	AGO2	Protein argonaute-2; Isoform C of Protein argonaute-2; Argonaute 2, isoform E	2	2	2	2	1	2	1	2	1	10.5	10.5	10.5	136.85	1214	1214;1217;787	0	11.344	By MS/MS	By MS/MS	10.5	1	2480600	1984100	496440	32215	25768	6447.2	1984100	0	3	1	4				1022	1657;3984	True;True	1696;4095	3189;3190;7619	2754;2755;2756;6590	2754;6590
A1ZAB5;A0A0B4KEX0	Protein clueless	clu	Protein clueless; Protein clueless	3	3	3	3	0	3	0	3	0	2.7	2.7	2.7	160.85	1448	1448;1289	0	18.732	By MS/MS		2.7	0	2975900	2975900	0	40765	40765	0	2975900	0	3	0	3				124	3092;3803;4393	True;True;True	3162;3910;4512	5908;7259;8397	5146;6287;7279	5146;6287;7279
Q3YMU0	Protein disulfide-isomerase	ERp60	Protein disulfide-isomerase (Fragment)	6	6	6	6	0	6	0	6	0	16	16	16	55.37	489	489	0	40.612	By MS/MS		16	0	28635000	27340000	0	1022700	976420	0	21200000	0	8	0	8				635	1061;1582;3032;3280;3431;4301	True;True;True;True;True;True	1085;1618;3102;3355;3509;4418	2061;3054;3055;5792;6269;6546;8217;8218	1775;2628;5042;5453;5454;5694;5695;7125	1775;2628;5042;5454;5695;7125
Q9V438		CaBP1	Protein disulfide-isomerase A6 homolog	1	1	1	1	0	1	0	1	0	4.4	4.4	4.4	46.751	433	433	0	11.639	By MS/MS		4.4	0	3727100	3727100	0	219240	219240	0	3727100	0	2	0	2				800	5255	TRUE	5391	10111	8756;8757	8756
X2JGP4;P54399;P54399-2	Protein disulfide-isomerase	Pdi	Protein disulfide-isomerase; Protein disulfide-isomerase; Isoform D of Protein disulfide-isomerase	11	11	11	11	6	11	6	11	6	30.8	30.8	30.8	55.78	496	496;496;190	0	83.337	By MS/MS	By MS/MS	30.8	14.5	69773000	62816000	2526400	2114300	1903500	76559	54856000	38512000	13	1	16				592	932;1626;2603;3445;3993;4013;4650;4651;5117;5157;5361	True;True;True;True;True;True;True;True;True;True;True	950;1664;2660;3525;4104;4124;4774;4775;5251;5292;5501	1800;1801;1802;3136;5023;5024;5025;6573;6574;6575;7636;7667;7668;7669;8928;8929;8930;8931;9832;9913;9914;9915;9916;10311;10312;10313	1563;1564;1565;2705;4336;5720;6604;6638;7730;7731;7732;8513;8593;8594;8595;8930	1563;2705;4336;5720;6604;6638;7730;7732;8513;8594;8930
Q08012	Protein enhancer of sevenless 2B	drk	Protein enhancer of sevenless 2B	2	2	2	2	0	2	0	2	0	12.8	12.8	12.8	24.435	211	211	0	12.924	By MS/MS		12.8	0	9120700	9120700	0	701590	701590	0	9120700	0	2	0	2				611	1926;2584	True;True	1970;2641	3741;4990	3214;4309	3214;4309
Q00805	Protein giant-lens	aos	Protein giant-lens	6	6	6	5	4	5	4	5	4	19.8	19.8	19.8	49.923	444	444	0	47.125	By MS/MS	By MS/MS	18	11.7	37253000	11685000	13226000	2069600	649170	734780	19805000	132330000	6	3	10				606	1385;2331;2498;3810;4455;5761	True;True;True;True;True;True	1416;2382;2552;3917;4574;5906	2686;4553;4845;4846;4847;7271;7272;8518;8519;8520;8521;11054;11055;11056	2314;3924;3925;4185;4186;4187;6297;7384;7385;9563	2314;3925;4186;6297;7385;9563
Q9V574	Protein lethal(2)k10201	l(2)k10201	Protein lethal(2)k10201	1	1	1	1	0	1	0	1	0	5.9	5.9	5.9	24.962	221	221	0.004012	6.3121	By MS/MS		5.9	0	0	0	0	0	0	0	0	0	1	0	1				805	3443	TRUE	3523	6569	5717	5717
Q9VQ62	Protein NPC2 homolog	Npc2a	Protein NPC2 homolog	4	4	4	4	1	4	1	4	1	31.8	31.8	31.8	16.02	148	148	0	28.093	By MS/MS	By matching	31.8	6.8	16892000	16502000	153570	2815400	2750300	25595	15471000	0	5	0	5				974	5109;5110;5324;5816	True;True;True;True	5243;5244;5461;5462;5963	9821;9822;9823;9824;10227;10228;11165	8505;8506;8861;8862;9661	8505;8506;8862;9661	217	82
M9NG39;P41073-3;P41073;P41073-2	Zinc finger protein on ecdysone puffs	Pep	Protein on ecdysone puffs, isoform D; Isoform C of Zinc finger protein on ecdysone puffs; Zinc finger protein on ecdysone puffs	4	4	4	3	1	3	1	3	1	6.3	6.3	6.3	75.598	693	693;693;716;109	0	24.6	By MS/MS	By matching	4.5	1.2	14826000	12636000	460500	549120	468010	17055	12284000	0	3	0	5				395	1239;2870;3781;4101	True;True;True;True	1265;2935;3887;4213	2405;2406;2407;5494;5495;7213;7836	2087;2088;4779;6252;6791	2088;4779;6252;6791
Q9W2H9			Protein panoramix	1	1	1	1	0	1	0	1	0	1.8	1.8	1.8	61.147	541	541	1	-2	By MS/MS		1.8	0	0	0	0	0	0	0	0	0	1	0	1	+			1106	3451	TRUE	3532	6586	5731	5731	233	5
P18502	Protein patched	ptc	Protein patched	1	1	1	1	0	1	0	1	0	0.5	0.5	0.5	142.83	1286	1286	1	-2	By MS/MS		0.5	0	663130	663130	0	12512	12512	0	663130	0	0	0	0	+			532	4010	TRUE	4121	7664	6635	6635	150	252
O61345	Protein penguin	pen	Protein penguin	1	1	1	1	0	1	0	1	0	1.8	1.8	1.8	81.301	737	737	0.0030675	6.4381	By MS/MS		1.8	0	0	0	0	0	0	0	0	0	1	0	1				483	2575	TRUE	2632	4979	4299	4299
B7Z031		pes	Protein peste	1	1	1	1	0	1	0	1	0	2.2	2.2	2.2	62.251	555	555	0.0074212	5.9907	By MS/MS		2.2	0	0	0	0	0	0	0	0	0	1	0	1				170	3005	TRUE	3075	5720	4987	4987
M9MQH9;M9NDI6;H5V8B8;P36179	Serine/threonine-protein phosphatase PP2A 65 kDa regulatory subunit	Pp2A-29B	Protein phosphatase 2A at 29B, isoform C; Protein phosphatase 2A at 29B, isoform D; MIP33436p1; Serine/threonine-protein phosphatase PP2A 65 kDa regulatory subunit	6	6	6	6	1	6	1	6	1	14.2	14.2	14.2	65.423	591	591;650;650;591	0	47.232	By MS/MS	By matching	14.2	1.7	18040000	17208000	465950	668150	637320	17257	17208000	0	6	0	6				353	2601;2840;3154;3294;4265;4982	True;True;True;True;True;True	2658;2904;3226;3369;4381;5116	5021;5441;6021;6022;6023;6297;8153;9598	4334;4726;5246;5479;7069;8310	4334;4726;5246;5479;7069;8310
Q8INM3;Q8INM3-2	Protein slender lobes	sle	Protein slender lobes; Isoform B of Protein slender lobes	1	1	1	1	1	1	1	1	1	1.1	1.1	1.1	158.65	1420	1420;1430	0	6.8833	By MS/MS	By MS/MS	1.1	1.1	2343300	1690700	652550	32546	23482	9063.2	0	6121500	1	1	2				712	3053	TRUE	3123	5834;5835;5836	5072;5073	5073
Q9VZS3	Protein translation factor SUI1 homolog	CG17737	Protein translation factor SUI1 homolog	3	3	3	3	0	3	0	3	0	40.9	40.9	40.9	12.45	110	110	0	25.716	By MS/MS		40.9	0	5903500	5903500	0	983910	983910	0	5903500	0	4	0	4				1080	1992;4398;4907	True;True;True	2039;4517;5037	3864;8402;8403;9428	3319;7284;7285;8148	3319;7284;8148
Q9VIP8	Protein valois	vls	Protein valois	1	1	1	1	0	1	0	1	0	3.5	3.5	3.5	40.608	367	367	0.004008	6.3085	By MS/MS		3.5	0	0	0	0	0	0	0	0	0	1	0	1				904	3305	TRUE	3380	6317	5498	5498
Q9W266		wdp	Protein windpipe	1	1	1	1	0	1	0	1	0	2.8	2.8	2.8	74.71	677	677	0	7.1867	By MS/MS		2.8	0	1344600	1344600	0	42019	42019	0	1344600	0	1	0	1				1102	1165	TRUE	1191	2245	1931	1931
X2JL29;P28466	Protein Wnt;Protein Wnt-5	Wnt5	Protein Wnt; Protein Wnt-5	10	10	10	9	7	9	7	9	7	12	12	12	112.46	1004	1004;1004	0	65.868	By MS/MS	By MS/MS	11.3	7.4	23541000	14251000	5616600	470820	285020	112330	21713000	56734000	4	5	11				546	3;36;245;827;1006;1563;2047;3808;4994;5625	True;True;True;True;True;True;True;True;True;True	3;37;246;843;1029;1599;2094;3915;5128;5769	3;4;5;59;60;61;457;1613;1951;1952;1953;3021;3022;3023;3996;3997;7268;7269;9619;9620;10816	3;61;62;395;1407;1698;2604;2605;3429;6294;6295;8328;8329;9349	3;62;395;1407;1698;2605;3429;6295;8328;9349
Q9VT04;Q9VT03		path	Proton-coupled amino acid transporter-like protein pathetic; Pathetic, isoform E	2	2	2	2	0	2	0	2	0	5.9	5.9	5.9	52.055	471	471;458	0	11.446	By MS/MS		5.9	0	11718000	10484000	0	901390	806450	0	10484000	0	1	0	1				1006	2747;5383	True;True	2811;5526	5275;10356;10357	4574;8973	4574;8973
Q9W0E4;Q8IRH0;Q8IRH1		Psa	Puromycin sensitive aminopeptidase, isoform A; LP21249p; FI19310p1	6	6	6	6	0	6	0	6	0	8.8	8.8	8.8	99.326	866	866;1053;1075	0	37.678	By MS/MS		8.8	0	25550000	25550000	0	521440	521440	0	25550000	0	7	0	7				725	1117;1707;1870;1986;5073;5706	True;True;True;True;True;True	1142;1747;1913;2030;5207;5851	2166;3294;3615;3847;9762;10950	1859;2837;3105;3303;3304;8445;9465	1859;2837;3105;3304;8445;9465
Q9VZ58	Purple acid phosphatase		Purple acid phosphatase	4	4	4	4	0	4	0	4	0	12.9	12.9	12.9	51.878	450	450	0	27.936	By MS/MS		12.9	0	10695000	10559000	0	381970	377100	0	10559000	0	3	0	3				1076	366;879;1528;3999	True;True;True;True	371;896;1564;4110	654;1713;1714;2953;7642	575;1490;2543;6611	575;1490;2543;6611
Q9VN93;Q9VN93-2	Putative cysteine proteinase CG12163	CG12163	Putative cysteine proteinase CG12163; Isoform B of Putative cysteine proteinase CG12163	9	9	7	9	5	9	5	7	5	19.7	19.7	16	68.96	614	614;475	0	78.386	By MS/MS	By MS/MS	19.7	12.1	201480000	174140000	12790000	6499300	5617500	412580	153580000	134880000	16	4	21				959	240;472;859;2321;4835;4853;5607;5624;5696	True;True;True;True;True;True;True;True;True	241;479;876;2372;4964;4982;4983;5751;5768;5841	448;449;880;881;882;883;1683;1684;1685;1686;1687;4537;9290;9318;9319;9320;9321;9322;9323;10782;10783;10784;10785;10786;10813;10814;10815;10938	389;783;784;785;786;1466;1467;1468;1469;3910;3911;8033;8056;8057;8058;8059;9325;9326;9347;9348;9454	389;785;1466;3910;8033;8058;9326;9347;9454	215	347
P54353	Putative peptidyl-prolyl cis-trans isomerase dodo	dod	Putative peptidyl-prolyl cis-trans isomerase dodo	1	1	1	1	0	1	0	1	0	7.2	7.2	7.2	18.376	166	166	0	8.1138	By MS/MS		7.2	0	4656200	4656200	0	517360	517360	0	4656200	0	1	0	1				589	3879	TRUE	3989	7417	6414	6414
P40657	Putative transcription factor SOX-15	Sox15	Putative transcription factor SOX-15	1	1	1	1	1	1	1	1	1	1.8	1.8	1.8	84.871	784	784	0.0010537	6.6367	By MS/MS	By matching	1.8	1.8	19912000	18410000	728800	948180	876660	34705	0	6836800	1	0	1				562	3894	TRUE	4004	7447;7448;7449	6441	6441	156;157	219;223
Q7KY04		Rab4	Rab4 protein	2	2	2	2	0	2	0	2	0	11.3	11.3	11.3	23.573	213	213	0	11.072	By MS/MS		11.3	0	941730	941730	0	72441	72441	0	941730	0	2	0	2				699	2412;4828	True;True	2464;4957	4676;9279	4033;8026	4033;8026
X2J5T3;Q9W3Q0;O18334	Ras-related protein Rab6	Rab6;Rab39	Rab6, isoform B; FI07418p; Ras-related protein Rab6	1	1	1	1	1	1	1	1	1	5.3	5.3	5.3	23.48	208	208;218;208	0	23.978	By MS/MS	By matching	5.3	5.3	21705000	20927000	778360	1550400	1494800	55597	0	7301700	2	0	2				474	3210	TRUE	3283	6125;6126;6127	5329;5330	5329
M9PBH7;P40792	Ras-related protein Rac1	Rac1	Rac1, isoform B; Ras-related protein Rac1	3	3	1	3	0	3	0	1	0	16.7	16.7	7.3	21.354	192	192;192	0	19.474	By MS/MS		16.7	0	21013000	20750000	0	2626700	2593700	0	20750000	0	4	0	4				402	2804;5062;5758	True;True;True	2868;5195;5903	5382;9735;9736;11051	4679;8428;9559;9560	4679;8428;9559
M9PBU2;P48554	Ras-related protein Rac2	Rac2	Rac2, isoform B; Ras-related protein Rac2	3	1	1	3	0	1	0	1	0	17.2	7.8	7.8	21.359	192	192;192	0.0057637	6.1014	By MS/MS		17.2	0	840160	840160	0	105020	105020	0	840160	0	1	0	1				411	2730;5062;5758	True;False;False	2794;5195;5903	5255;9735;9736;11051	4551;8428;9559;9560	4551;8428;9559
Q8IMB7;Q9V3W9		Rad23	Rad23, isoform B; DNA repair protein Rad23	1	1	1	1	0	1	0	1	0	3.2	3.2	3.2	37.549	343	343;414	0.0048924	6.213	By MS/MS		3.2	0	1793600	1793600	0	119570	119570	0	1793600	0	1	0	1				706	328	TRUE	332	595	523	523
Q9W2E7		Rae1	Rae1	2	2	2	2	0	2	0	2	0	7.5	7.5	7.5	38.617	346	346	0	12.764	By MS/MS		7.5	0	2168100	2168100	0	127540	127540	0	2168100	0	2	0	2				1105	2025;5111	True;True	2072;5245	3944;9825	3389;8507	3389;8507
Q962I2;P48555	Ras-related protein Ral-a	Rala	RAL2; Ras-related protein Ral-a	2	2	2	2	0	2	0	2	0	13.7	13.7	13.7	22.436	197	197;201	0	12.222	By MS/MS		13.7	0	1049500	1049500	0	104950	104950	0	1049500	0	2	0	2				579	419;3629	True;True	426;3734	762;6941	669;6042	669;6042
M9MRT6;P08645	Ras-like protein 3	R	Rap1 GTPase, isoform B; Ras-like protein 3	4	4	4	4	0	4	0	4	0	27.2	27.2	27.2	20.863	184	184;184	0	25.105	By MS/MS		27.2	0	8198400	8198400	0	910930	910930	0	8198400	0	5	0	5				370	584;3714;5295;5397	True;True;True;True	594;3819;5432;5540	1106;7074;7075;10168;10377	982;6152;6153;8812;8992	982;6152;8812;8992
M9PEL1;Q07327	Protein ROP	Rop	Ras opposite, isoform B; Protein ROP	8	8	8	8	1	8	1	8	1	16.8	16.8	16.8	67.85	597	597;597	0	57.56	By MS/MS	By matching	16.8	1.7	16830000	16631000	198330	542900	536500	6397.8	16631000	0	6	0	6				437	92;925;2285;3734;3989;4712;5032;5199	True;True;True;True;True;True;True;True	93;943;2336;3839;4100;4837;5166;5334	170;1792;4469;7117;7628;9050;9687;9688;9994	154;1553;3851;6179;6599;7828;8385;8657	154;1553;3851;6179;6599;7828;8385;8657
P48148	Ras-like GTP-binding protein Rho1	Rho1	Ras-like GTP-binding protein Rho1	5	5	5	5	1	5	1	5	1	24	24	24	21.723	192	192	0	35.157	By MS/MS	By matching	24	6.2	37658000	37206000	247320	4184200	4134000	27480	37206000	0	6	0	6				576	1084;1252;2513;3352;3633	True;True;True;True;True	1109;1279;2569;3429;3738	2105;2429;2430;4873;4874;6406;6407;6947	1809;2106;2107;4212;5579;6046	1809;2107;4212;5579;6046
P08646	Ras-like protein 1	Ras85D	Ras-like protein 1	4	4	4	4	3	4	3	4	3	25.9	25.9	25.9	21.593	189	189	0	26.683	By MS/MS	By MS/MS	25.9	19.6	13922000	10749000	3173000	1546900	1194300	352560	11176000	29339000	4	1	5				515	583;3384;3488;4140	True;True;True;True	593;3462;3575;4252	1104;1105;6475;6476;6669;7915;7916	980;981;5633;5803;6851	980;5633;5803;6851
Q9VNF3;Q9VNF4		CG2907	RE01652p; GH07691p	2	2	2	2	0	2	0	2	0	8.9	8.9	8.9	26.918	257	257;264	0	12.868	By MS/MS		8.9	0	275920	275920	0	21225	21225	0	275920	0	2	0	2				964	64;5395	True;True	65;5538	125;10375	114;8990	114;8990
Q7JWQ7		Swim	RE01730p	16	16	16	15	9	15	9	15	9	38.7	38.7	38.7	48.786	431	431	0	139.59	By MS/MS	By MS/MS	36.2	26.5	307280000	270680000	20070000	15364000	13534000	1003500	268440000	236250000	25	5	32				648	349;779;797;1020;1382;2156;2157;2719;2958;3349;3771;3907;4062;4159;4308;5392	True;True;True;True;True;True;True;True;True;True;True;True;True;True;True;True	354;795;813;1043;1413;2206;2207;2781;3028;3426;3877;4017;4174;4272;4425;5535	628;629;630;1526;1527;1552;1553;1977;1978;1979;2673;2674;2675;2676;2677;2678;4232;4233;4234;4235;4236;4237;5233;5234;5653;5654;6398;6399;6400;7191;7192;7193;7194;7471;7756;7757;7949;7950;8228;10372	550;1337;1338;1363;1716;1717;1718;1719;2308;2309;2310;3623;3624;3625;3626;3627;4532;4533;4925;5573;5574;5575;6238;6239;6464;6465;6714;6715;6876;7133;7134;8986	550;1337;1363;1717;2309;3624;3627;4533;4925;5573;6239;6465;6715;6876;7134;8986
Q8IQD7;Q8IQD8;Q9VT88		scramb1	RE07428p; Scramblase 1, isoform C; GM13876p	1	1	1	1	0	1	0	1	0	5.6	5.6	5.6	25.958	233	233;332;416	0.003096	6.4677	By MS/MS		5.6	0	0	0	0	0	0	0	0	0	1	0	1				722	5598	TRUE	5741	10751	9307	9307
Q8MT58;A0A0B4LEQ0			RE11562p; Uncharacterized protein, isoform C	7	7	7	7	0	7	0	7	0	17.2	17.2	17.2	53.163	478	478;431	0	46.048	By MS/MS		17.2	0	22050000	21592000	0	734980	719720	0	21592000	0	7	0	7				734	860;1238;2221;2271;2328;3586;5076	True;True;True;True;True;True;True	877;1264;2271;2322;2379;3690;5210	1688;2403;2404;4353;4439;4550;6865;9771	1470;2086;3738;3826;3921;5975;8453	1470;2086;3738;3826;3921;5975;8453
Q9VJ19		RpL30	RE25263p	4	4	4	4	2	4	2	4	2	52.3	52.3	52.3	12.234	111	111	0	72.768	By MS/MS	By MS/MS	52.3	25.2	72474000	70447000	1506500	14495000	14089000	301300	67905000	15980000	5	2	8				905	3354;4292;4799;5154	True;True;True;True	3431;4408;4927;5289	6409;6410;6411;8202;9223;9904;9905;9906	5581;5582;5583;7112;7974;8587;8588;8589	5583;7112;7974;8587
Q9VC18			RE29555p	1	1	1	1	0	1	0	1	0	2.4	2.4	2.4	63.323	590	590	0	7.4515	By MS/MS		2.4	0	602410	602410	0	18255	18255	0	602410	0	2	0	2				837	837	TRUE	853	1639	1431;1432	1432
Q7JZF5		Rpb5	RE34924p	1	1	1	1	0	1	0	1	0	6.7	6.7	6.7	24.484	210	210	0	6.8281	By MS/MS		6.7	0	1019300	1019300	0	113260	113260	0	1019300	0	1	0	1				654	250	TRUE	251	462	400	400
Q9VGG9;Q7KSN8			RE35509p; Uncharacterized protein, isoform D	1	1	1	1	0	1	0	1	0	0.6	0.6	0.6	172	1483	1483;1486	1	-2	By MS/MS		0.6	0	0	0	0	0	0	0	0	0	1	0	1	+			687	5772	TRUE	5917	11076	9579	9579	171;172	1384;1387
Q7JUW8			RE44287p	1	1	1	0	1	0	1	0	1	2.3	2.3	2.3	60.676	555	555	1	-2		By MS/MS	0	2.3	0	0	0	0	0	0	0	0	0	1	1	+			644	3019	TRUE	3089	5759	5016	5016	165	209
O96692		Rap2l	RE63021p	1	1	1	1	0	1	0	1	0	6	6	6	20.45	182	182	0	6.785	By MS/MS		6	0	2121200	2121200	0	192840	192840	0	1239800	0	1	0	1				496	5580	TRUE	5723	10715;10716	9278;9279	9279
Q9VD29		Sar1	RE74312p	5	5	5	5	0	5	0	5	0	42.5	42.5	42.5	21.811	193	193	0	35.194	By MS/MS		42.5	0	26361000	26361000	0	2196700	2196700	0	26361000	0	5	0	5				846	1713;2329;2807;3646;3831	True;True;True;True;True	1753;2380;2871;3751;3940	3301;3302;4551;5385;6967;7313	2844;2845;3922;4682;6067;6334	2844;3922;4682;6067;6334
A1Z9M2	Receptor expression-enhancing protein		Receptor expression-enhancing protein	1	1	1	1	0	1	0	1	0	4.5	4.5	4.5	20.313	178	178	0	6.8801	By MS/MS		4.5	0	3577100	3577100	0	715410	715410	0	3577100	0	1	0	1				122	5212	TRUE	5347	10018	8679	8679
A0A0B4LFW6;A1Z7S0		Rme-8	Receptor mediated endocytosis 8, isoform B; Receptor mediated endocytosis 8, isoform A	2	2	2	2	0	2	0	2	0	1.1	1.1	1.1	272.47	2407	2407;2408	0	14.444	By MS/MS		1.1	0	1132700	1132700	0	8849.6	8849.6	0	1132700	0	2	0	2				83	3350;4928	True;True	3427;5059	6401;9464	5576;8182	5576;8182
M9PCC1;O18640;M9PB67;Q9VYQ9	Guanine nucleotide-binding protein subunit beta-like protein	Rack1	Receptor of activated protein kinase C 1, isoform C; Guanine nucleotide-binding protein subunit beta-like protein	7	7	7	7	0	7	0	7	0	23.9	23.9	23.9	35.618	318	318;318;109;482	0	43.476	By MS/MS		23.9	0	32951000	32883000	0	1647600	1644200	0	32883000	0	7	0	7				418	972;1697;3393;3395;5057;5591;5592	True;True;True;True;True;True;True	995;1737;3471;3473;5190;5734;5735	1886;1887;3272;6486;6488;9729;10737;10738	1641;2821;5642;5644;8423;9296;9297	1641;2821;5642;5644;8423;9296;9297
B6IDV6;E1JHB8;Q7KTI7;M9PCJ1;M9MRE1;Q7KTI8;Q9VLQ8;Q8IPG1;E1JHB6;M9PCX2;E1JHB7	Receptor protein-tyrosine kinase	Pvr	Receptor protein-tyrosine kinase; Receptor protein-tyrosine kinase; Receptor protein-tyrosine kinase; Receptor protein-tyrosine kinase; Receptor protein-tyrosine kinase; Receptor protein-tyrosine kinase; Receptor protein-tyrosine kinase; Receptor protein-	6	6	6	6	2	6	2	6	2	6.2	6.2	6.2	165.61	1468	1468;1474;1499;1499;1500;1503;1509;1509;1528;1568;1577	0	45.094	By MS/MS	By MS/MS	6.2	1.5	17060000	16416000	643400	254620	245020	9603	16416000	0	7	0	7				163	2743;3288;3694;4025;4076;5417	True;True;True;True;True;True	2807;3363;3799;4136;4188;5560	5271;6283;6284;7040;7041;7688;7786;7787;10421	4569;4570;5463;5464;6127;6659;6742;9025	4570;5464;6127;6659;6742;9025
Q9VYR1;Q76NR6		regucalcin	Regucalcin homologue; Regucalcin, isoform D	7	7	7	7	0	7	0	7	0	32	32	32	33.644	303	303;319	0	67.044	By MS/MS		32	0	10775000	10775000	0	598610	598610	0	10775000	0	7	0	7				1064	1574;1820;4697;4704;5561;5619;5682	True;True;True;True;True;True;True	1610;1862;4821;4828;5704;5763;5827	3042;3508;9017;9037;10681;10802;10906	2618;3020;7802;7816;9249;9340;9428	2618;3020;7802;7816;9249;9340;9428
P25171	Regulator of chromosome condensation	Rcc1	Regulator of chromosome condensation	5	5	5	5	0	5	0	5	0	16.3	16.3	16.3	58.85	547	547	0	34.509	By MS/MS		16.3	0	8286600	8286600	0	285740	285740	0	8286600	0	6	0	6				545	316;2668;4322;4950;5227	True;True;True;True;True	319;2727;4439;5083;5363	577;5145;8247;9526;10050	506;507;4449;7150;8240;8705	506;4449;7150;8240;8705
M9PIG8;P55035	26S proteasome non-ATPase regulatory subunit 4	Rpn10	Regulatory particle non-ATPase 10, isoform B; 26S proteasome non-ATPase regulatory subunit 4	3	3	3	3	0	3	0	3	0	6.3	6.3	6.3	42.618	396	396;396	0	17.55	By MS/MS		6.3	0	6418300	6056700	0	534860	504720	0	4511700	0	4	0	4				463	1834;3671;5491	True;True;True	1877;3776;5634	3537;7006;7007;10564;10565	3042;6097;9153;9154	3042;6097;9154
A0A0B4LFA6;Q7K2G1;Q7K2G1-2	Proteasomal ubiquitin receptor ADRM1 homolog	Rpn13	Regulatory particle non-ATPase 13, isoform G; Proteasomal ubiquitin receptor ADRM1 homolog; Isoform 2 of Proteasomal ubiquitin receptor ADRM1 homolog	1	1	1	1	0	1	0	1	0	4	4	4	45.555	424	424;389;424	0	16.107	By MS/MS		4	0	0	0	0	0	0	0	0	0	1	0	1				74	4083	TRUE	4195	7800	6756	6756
A0A0B4KHE9;A0A0B4KI10;Q9V3P6;Q9V3P6-2	26S proteasome non-ATPase regulatory subunit 1	Rpn2	Regulatory particle non-ATPase 2, isoform C; Regulatory particle non-ATPase 2, isoform B; 26S proteasome non-ATPase regulatory subunit 1; Isoform B of 26S proteasome non-ATPase regulatory subunit 1	6	6	6	6	1	6	1	6	1	9.3	9.3	9.3	113.2	1020	1020;1029;1020;946	0	60.773	By MS/MS	By matching	9.3	1.4	21233000	20717000	393220	408330	398400	7561.9	20372000	0	8	0	8				59	3813;4257;4462;5134;5189;5349	True;True;True;True;True;True	3920;4373;4582;4583;5269;5324;5489	7276;8137;8534;8535;9870;9979;10284;10285;10286	6300;6301;7054;7395;7396;8546;8639;8908	6301;7054;7396;8546;8639;8908	11	17
M9PG62;P25161	Probable 26S proteasome non-ATPase regulatory subunit 3	Rpn3	Regulatory particle non-ATPase 3, isoform B; Probable 26S proteasome non-ATPase regulatory subunit 3	4	4	4	4	1	4	1	4	1	15.2	15.2	15.2	56.003	494	494;494	0	25.948	By MS/MS	By matching	15.2	2.8	8120600	7869100	251450	246080	238460	7619.8	7869100	0	4	0	4				450	750;3713;4687;4919	True;True;True;True	766;3818;4811;5050	1458;7073;8995;8996;9454	1284;6151;7789;8173	1284;6151;7789;8173
A0A0B4K7Z5;Q7KLV9;Q7KLV9-2	26S proteasome non-ATPase regulatory subunit 11	Rpn6	Regulatory particle non-ATPase 6, isoform C; 26S proteasome non-ATPase regulatory subunit 11; Isoform A of 26S proteasome non-ATPase regulatory subunit 11	8	8	8	8	0	8	0	8	0	25.4	25.4	25.4	47.263	422	422;422;439	0	54.285	By MS/MS		25.4	0	23751000	23751000	0	879680	879680	0	23751000	0	9	0	9				29	171;389;2503;3368;5022;5321;5450;5548	True;True;True;True;True;True;True;True	172;395;2558;3446;5156;5458;5593;5691	327;700;4853;6447;9670;9671;10224;10485;10663	281;613;4196;5612;8371;8372;8856;8857;9083;9231	281;613;4196;5612;8372;8857;9083;9231
A0A0B4KGE6;A0A0B4KFH4;P26270	26S proteasome non-ATPase regulatory subunit 7	Rpn8	Regulatory particle non-ATPase 8, isoform C; Regulatory particle non-ATPase 8, isoform B; 26S proteasome non-ATPase regulatory subunit 7	4	4	4	4	0	4	0	4	0	16.3	16.3	16.3	38.089	338	338;358;338	0	24.155	By MS/MS		16.3	0	4015600	4015600	0	267710	267710	0	4015600	0	4	0	4				44	894;2627;2972;3902	True;True;True;True	912;2684;3042;4012	1748;5066;5672;7457	1513;4372;4941;6452	1513;4372;4941;6452
A0A0B4LIJ0;P48601	26S protease regulatory subunit 4	Rpt2	Regulatory particle triple-A ATPase 2, isoform B; 26S protease regulatory subunit 4	4	4	4	4	2	4	2	4	2	12.1	12.1	12.1	49.323	439	439;439	0	28.115	By MS/MS	By matching	12.1	4.8	15858000	15218000	639080	634300	608740	25563	13217000	7996500	4	0	4				99	215;372;510;5557	True;True;True;True	216;378;517;5700	409;672;948;949;10676;10677	354;588;843;9244	354;588;843;9244
Q9W414		Rpt4	Regulatory particle triple-A ATPase 4	3	3	3	3	1	3	1	3	1	8.8	8.8	8.8	44.911	397	397	0	18.506	By MS/MS	By matching	8.8	3	8881900	8689800	192170	422950	413800	9151.1	8689800	0	2	0	2				1125	513;3253;5074	True;True;True	520;3326;5208	955;6210;9763;9764	850;5404;8446	850;5404;8446
Q24492	Replication protein A 70 kDa DNA-binding subunit	RpA-70	Replication protein A 70 kDa DNA-binding subunit	4	4	4	4	0	4	0	4	0	8.6	8.6	8.6	66.624	603	603	0	26.476	By MS/MS		8.6	0	3239100	3239100	0	104490	104490	0	3239100	0	5	0	5				626	1487;2392;4829;5779	True;True;True;True	1521;2444;4958;5924	2876;4649;9280;11094	2481;4010;8027;9599;9600	2481;4010;8027;9599
Q9VMV9;E1JHT6	Reticulon-like protein	Rtnl1	Reticulon-like protein; Reticulon-like protein	1	1	1	1	0	1	0	1	0	2.5	2.5	2.5	63.938	595	595;607	0.0056764	6.0612	By MS/MS		2.5	0	1811200	1811200	0	78746	78746	0	1811200	0	1	0	1				324	5568	TRUE	5711	10692	9259	9259
Q8MKK1		CG30185;Gr59f	RH09246p	1	1	1	1	0	1	0	1	0	6.1	6.1	6.1	19.979	179	179	0	7.4429	By MS/MS		6.1	0	9523800	9523800	0	793650	793650	0	9523800	0	1	0	1				726	5435	TRUE	5578	10455	9056	9056
D3PK81		CG12163-RC	RH22295p1	6	4	4	6	0	4	0	4	0	21.4	14.9	14.9	37.73	350	350	0	32.967	By MS/MS		21.4	0	10751000	10751000	0	767960	767960	0	10751000	0	4	0	4				315	240;376;4738;5696;5832;5833	False;True;True;False;True;True	241;382;4865;5841;5979;5980	448;449;679;9100;10938;11197;11198	389;593;594;7868;9454;9686;9687	389;593;7868;9454;9686;9687
Q9VU35			RH34413p	2	2	2	2	0	2	0	2	0	23.3	23.3	23.3	11.016	103	103	0	13.509	By MS/MS		23.3	0	6694000	6694000	0	956280	956280	0	6694000	0	2	0	2				1015	5316;5330	True;True	5453;5468	10215;10239	8848;8869	8848;8869
Q9W4V3			RH61722p	2	2	2	2	1	2	1	2	1	10.8	10.8	10.8	20.985	195	195	0	12.718	By MS/MS	By MS/MS	10.8	5.1	17695000	15228000	1545500	2527900	2175400	220790	15228000	0	1	0	2				1128	3082;4219	True;True	3152;4333	5889;5890;5891;8050	5129;5130;6973	5129;6973
Q9VXV6;Q8IR34		Scamp	RH68403p; Scamp, isoform D	2	2	2	2	0	2	0	2	0	11.4	11.4	11.4	38.543	343	343;112	0	14.199	By MS/MS		11.4	0	4453800	4453800	0	556720	556720	0	4453800	0	2	0	2				1058	388;4352	True;True	394;4470	699;8325	612;7207	612;7207
Q9VBI3		Vps2	RH72336p	5	5	5	5	2	5	2	5	2	32.4	32.4	32.4	27.348	256	256	0	38.181	By MS/MS	By MS/MS	32.4	6.6	22760000	20036000	2032900	2528900	2226200	225880	17555000	21552000	5	1	6				834	392;2483;3450;4032;4544	True;True;True;True;True	398;2537;3531;4143;4666	703;704;4821;4822;4823;6585;7701;8701;8702;8703	616;617;4163;4164;5730;6669;7542	617;4164;5730;6669;7542
M9PEJ8;M9PBW9;Q9VSL8;M9NDM3;M9PF06		rhea	Rhea, isoform H; Rhea, isoform G; Rhea, isoform B; Rhea, isoform C	27	27	27	27	0	27	0	27	0	14.2	14.2	14.2	291.55	2689	2689;2815;2836;2169;513	0	189.46	By MS/MS		14.2	0	49946000	49858000	0	342090	341490	0	49858000	0	29	0	29				412	220;308;329;365;400;506;805;1069;1153;1260;1454;2134;2270;2512;2976;3616;3686;4108;4138;4370;4643;4656;4678;4685;4860;5130;5519	True;True;True;True;True;True;True;True;True;True;True;True;True;True;True;True;True;True;True;True;True;True;True;True;True;True;True	221;311;333;370;406;513;821;1093;1178;1288;1487;2182;2321;2568;3046;3721;3791;4220;4250;4489;4766;4780;4802;4809;4990;5264;5662	414;559;560;596;653;718;941;1573;2075;2229;2442;2815;4166;4438;4872;5677;6915;7030;7852;7911;8361;8908;8940;8974;8993;9336;9854;10615	359;490;491;524;573;574;629;839;1377;1786;1916;2119;2429;3567;3825;4211;4947;6020;6117;6800;6801;6848;6849;7246;7711;7740;7770;7787;8069;8532;9189	359;490;524;573;629;839;1377;1786;1916;2119;2429;3567;3825;4211;4947;6020;6117;6800;6849;7246;7711;7740;7770;7787;8069;8532;9189
REV__X2J9V9;REV__Q29QE1;REV__X2JC00			Rho GTPase activating protein at 1A, isoform D; GH15984p; Rho GTPase activating protein at 1A, isoform E	1	1	1	1	1	1	1	1	1	0	0	0	155.43	1402	1402;1403;1404	0.0010593	6.6632	By MS/MS	By matching	0	0	193200000	128570000	34191000	NaN	NaN	NaN	0	320740000	1	0	2		+		1157	5202	TRUE	5337	9999;10000;10001;10002;10003	8661;8662	8662
X2JE40;X2JKQ8;X2JC83;Q9VXE3	Rho-associated protein kinase	Rok	Rho kinase, isoform C; Rho kinase, isoform D; Rho kinase, isoform B; Rho-associated protein kinase	1	1	1	1	0	1	0	1	0	0.9	0.9	0.9	158.6	1374	1374;1381;1381;1390	0.0010417	6.5583	By MS/MS		0.9	0	498060	498060	0	6822.7	6822.7	0	498060	0	1	0	1				1049	4371	TRUE	4490	8362	7247	7247
Q9VYW6		rho-4	Rhomboid-like protein	2	2	2	2	0	2	0	2	0	7.2	7.2	7.2	48.03	417	417	0	19.113	By MS/MS		7.2	0	1939900	1939900	0	138570	138570	0	1939900	0	3	0	3				1071	1081;4072	True;True	1106;4184	2101;7777;7778	1806;6734;6735	1806;6734
Q94913;A0A0B4K7I0	Rhythmically expressed gene 5 protein	Reg-5	Rhythmically expressed gene 5 protein	5	5	5	4	1	4	1	4	1	25.3	25.3	25.3	31.601	288	288;182	0	43.692	By MS/MS	By MS/MS	21.2	4.9	57143000	50237000	1015000	3809500	3349100	67667	66786000	0	5	1	7				750	2245;3230;4052;4596;5461	True;True;True;True;True	2295;3303;4164;4718;5604	4390;6171;6172;6173;7740;8808;8809;8810;10501	3775;5370;5371;6699;6700;7627;7628;7629;9098	3775;5371;6699;7629;9098
P48591	Ribonucleoside-diphosphate reductase large subunit	RnrL	Ribonucleoside-diphosphate reductase large subunit	3	3	3	3	0	3	0	3	0	4.1	4.1	4.1	91.977	812	812	0	19.531	By MS/MS		4.1	0	2110800	2110800	0	57049	57049	0	2110800	0	3	0	3				581	929;2421;5220	True;True;True	947;2473;5356	1797;4693;10032	1560;4048;8689	1560;4048;8689
M9PIM0;O61231	60S ribosomal protein L10	RpL10	Ribosomal protein L10, isoform E; 60S ribosomal protein L10	4	4	4	4	0	4	0	4	0	17.4	17.4	17.4	25.527	218	218;218	0	24.263	By MS/MS		17.4	0	21380000	21380000	0	2672500	2672500	0	21380000	0	4	0	4				464	423;1765;2409;3513	True;True;True;True	430;1807;2461;3600	766;3404;4673;6702	673;2932;4030;5835	673;2932;4030;5835
A0A0B4LGZ5;P46222	60S ribosomal protein L11	RpL11	Ribosomal protein L11, isoform B; 60S ribosomal protein L11	3	3	3	3	1	3	1	3	1	17.9	17.9	17.9	21.112	184	184;184	0	19.881	By MS/MS	By matching	17.9	7.6	19241000	17718000	1090000	2137900	1968700	121110	17718000	0	3	0	3				93	4362;5320;5673	True;True;True	4481;5457;5817	8342;10221;10222;10223;10891	7227;8855;9413	7227;8855;9413
A8Y560;O17445	Ribosomal protein L15;60S ribosomal protein L15	RpL15	Ribosomal protein L15; 60S ribosomal protein L15	5	5	5	4	2	4	2	4	2	19.6	19.6	19.6	24.325	204	204;204	0	30.234	By MS/MS	By MS/MS	15.2	11.3	32838000	32679000	159470	4104800	4084900	19934	32679000	0	5	1	6				159	1969;5334;5774;5811;5812	True;True;True;True;True	2013;5472;5919;5958;5959	3820;10245;10246;11079;11157;11158	3278;8875;9581;9582;9652;9653	3278;8875;9582;9652;9653
M9PHM6;Q9VS34	60S ribosomal protein L18	RpL18	Ribosomal protein L18, isoform B; 60S ribosomal protein L18	5	5	5	5	1	5	1	5	1	30.3	30.3	30.3	21.664	188	188;188	0	59.433	By MS/MS	By matching	30.3	10.6	34803000	34653000	149910	4350400	4331600	18739	32142000	0	9	0	9				459	46;185;186;2529;3817	True;True;True;True;True	47;186;187;2586;3924	86;87;88;89;90;91;354;355;356;4895;7280	80;81;82;83;84;301;302;303;304;4229;6305	82;303;304;4229;6305
M9PH59;Q9VXX8	Ribosomal protein L37;Probable 60S ribosomal protein L37-A	RpL37a	Ribosomal protein L37; Probable 60S ribosomal protein L37-A	2	2	2	2	2	2	2	2	2	20.4	20.4	20.4	10.643	93	93;93	0	13.386	By MS/MS	By matching	20.4	20.4	44804000	38813000	4458000	11201000	9703200	1114500	43419000	35029000	2	0	2				455	4600;4710	True;True	4722;4835	8814;8815;8816;9044;9045;9046	7633;7823	7633;7823
R9Q794;Q9W5R8	60S ribosomal protein L5	RpL5	Ribosomal protein L5, isoform G; 60S ribosomal protein L5	4	4	4	4	1	4	1	4	1	12	12	12	34.036	299	299;299	0	28.224	By MS/MS	By MS/MS	12	3.7	35589000	33236000	1677400	3235400	3021500	152490	33236000	0	6	1	8				1135	1791;4161;4421;4422	True;True;True;True	1833;4274;4540;4541	3447;3448;7952;8450;8451;8452;8453;8454	2970;2971;6878;7327;7328;7329;7330;7331	2970;6878;7327;7331
Q9V9W2;Q9V9W3		RpL6	Ribosomal protein L6, isoform A; RE08669p	3	3	3	3	2	3	2	3	2	7.8	7.8	7.8	27.697	243	243;262	0	19.391	By MS/MS	By matching	7.8	7.4	41901000	39669000	1304600	3809200	3606300	118600	41360000	12124000	4	0	5				818	4826;4827;5826	True;True;True	4955;4956;5973	9275;9276;9277;9278;11184;11185;11186	8022;8023;8024;8025;9677	8022;8024;9677
X2J5G6;P32100	60S ribosomal protein L7	RpL7	Ribosomal protein L7, isoform B; 60S ribosomal protein L7	6	6	6	6	2	6	2	6	2	17.1	17.1	17.1	29.552	252	252;252	0	41.313	By MS/MS	By matching	17.1	6.3	59944000	58446000	1497700	4611100	4495900	115210	53430000	19066000	7	0	7				553	67;479;3158;4079;5405;5791	True;True;True;True;True;True	68;486;3230;4191;5548;5938	129;898;6027;6028;7795;10388;11122;11123	118;801;5250;6751;9001;9621;9622	118;801;5250;6751;9001;9621
X2JCS6;P46223	60S ribosomal protein L7a	RpL7A	Ribosomal protein L7A, isoform E; 60S ribosomal protein L7a	3	3	3	3	0	3	0	3	0	13.7	13.7	13.7	30.731	271	271;271	0	18.614	By MS/MS		13.7	0	28089000	27747000	0	2808900	2774700	0	27747000	0	3	0	3				573	4752;5410;5566	True;True;True	4880;5553;5709	9124;9125;10397;10689	7888;9008;9256	7888;9008;9256
X2JDU0;P50882	60S ribosomal protein L9	RpL9	Ribosomal protein L9, isoform C; 60S ribosomal protein L9	2	2	2	2	0	2	0	2	0	10	10	10	21.392	190	190;190	0	11.706	By MS/MS		10	0	8244100	8244100	0	916010	916010	0	8244100	0	2	0	2				584	1629;4858	True;True	1668;4988	3142;9332	2711;8065	2711;8065
M9PBK5;P08570	60S acidic ribosomal protein P1	RpLP1	Ribosomal protein LP1, isoform B; 60S acidic ribosomal protein P1	5	5	5	5	2	5	2	5	2	53.6	53.6	53.6	11.513	112	112;112	0	58.415	By MS/MS	By MS/MS	53.6	35.7	180570000	168490000	4624600	45144000	42123000	1156100	123250000	53505000	7	1	10				405	47;274;898;899;900	True;True;True;True;True	48;276;916;917;918	92;93;498;499;500;1752;1753;1754;1755;1756	85;86;430;431;432;1517;1518;1519;1520;1521	86;431;1517;1520;1521
M9NEQ9;Q9VWG3;Q9VB14	40S ribosomal protein S10b	RpS10b	Ribosomal protein S10b, isoform D; 40S ribosomal protein S10b	3	3	3	3	0	3	0	3	0	23.1	23.1	23.1	17.878	160	160;160;163	0	18.253	By MS/MS		23.1	0	7267300	7267300	0	726730	726730	0	7267300	0	3	0	3				389	2249;2710;5112	True;True;True	2299;2772;5246	4396;5217;9826	3781;4522;8508	3781;4522;8508
E2QD65;P39018	40S ribosomal protein S19a	RpS19a	Ribosomal protein S19a, isoform C; 40S ribosomal protein S19a	6	6	6	5	1	5	1	5	1	32.7	32.7	32.7	17.291	156	156;156	0	37.089	By MS/MS	By matching	26.9	5.1	55000000	48297000	500230	4583400	4024700	41686	46356000	0	5	0	6				340	851;1296;2300;3026;4505;5399	True;True;True;True;True;True	867;1324;2351;3096;4627;5542	1668;2498;4495;4496;4497;5780;8616;8617;10379;10380	1454;2172;3876;5034;7470;8994	1454;2172;3876;5034;7470;8994
M9PB84;P31009	40S ribosomal protein S2	RpS2	Ribosomal protein S2, isoform B; 40S ribosomal protein S2	10	10	10	10	0	10	0	10	0	45.7	45.7	45.7	28.899	267	267;267	0	80.701	By MS/MS		45.7	0	82575000	82138000	0	5161000	5133600	0	79674000	0	11	0	11				398	95;165;504;1358;1474;2089;2104;3090;4424;5086	True;True;True;True;True;True;True;True;True;True	96;166;511;1387;1388;1507;2137;2152;3160;4543;5220	173;312;939;2626;2627;2852;4083;4110;4111;5906;8457;9784	157;271;837;2272;2273;2459;3495;3520;5144;7335;8466	157;271;837;2272;2459;3495;3520;5144;7335;8466	111	242
M9PG47;P13008	40S ribosomal protein S26	RpS26	Ribosomal protein S26, isoform D; 40S ribosomal protein S26	2	2	2	2	1	2	1	2	1	18.4	18.4	18.4	13.266	114	114;114	0	13.418	By MS/MS	By matching	18.4	7.9	27764000	25325000	1600800	9254800	8441800	533610	25325000	0	3	0	3				449	2975;3705	True;True	3045;3810	5676;7059;7060;7061	4945;4946;6140	4945;6140
G3M3A2;Q06559	40S ribosomal protein S3	RpS3	Ribosomal protein S3, isoform B; 40S ribosomal protein S3	7	7	7	7	4	7	4	7	4	32.9	32.9	32.9	27.471	246	246;246	0	49.675	By MS/MS	By MS/MS	32.9	13	52599000	48500000	3685600	2630000	2425000	184280	47357000	35717000	6	1	7				351	1288;1718;1796;1940;2546;3529;3530	True;True;True;True;True;True;True	1316;1758;1838;1984;2603;3624;3625;3626	2486;2487;3310;3456;3457;3765;4919;6738;6739;6740;6741;6742;6743	2161;2851;2979;3230;4249;5865;5866;5867;5868	2161;2851;2979;3230;4249;5865;5868	98	1
Q9VDH8		RpS30	Ribosomal protein S30, isoform A	1	1	1	1	1	1	1	1	1	7.6	7.6	7.6	14.585	132	132	0	21.752	By MS/MS	By matching	7.6	7.6	12600000	11896000	704040	3150100	2974100	176010	0	6604500	1	0	1				851	1729	TRUE	1770	3331;3332	2870	2870
X2JKU5;Q24186	40S ribosomal protein S5a	RpS5a	Ribosomal protein S5a, isoform B; 40S ribosomal protein S5a	1	1	1	1	0	1	0	1	0	6.6	6.6	6.6	25.434	228	228;228	0	10.753	By MS/MS		6.6	0	891430	891430	0	99048	99048	0	891430	0	1	0	1				623	4847	TRUE	4976	9307	8047	8047
Q8IMI7;Q9VA91	40S ribosomal protein S7	RpS7	Ribosomal protein S7, isoform E; 40S ribosomal protein S7	4	4	4	4	2	4	2	4	2	24.7	24.7	24.7	22.17	194	194;194	0	26.552	By MS/MS	By MS/MS	24.7	13.9	49082000	46411000	1314600	4462000	4219100	119510	48635000	13282000	5	1	7				707	539;1104;2429;5179	True;True;True;True	548;1129;2481;5314	1011;2143;2144;2145;4704;4705;4706;4707;9962	901;1841;4058;4059;4060;4061;8625	901;1841;4059;8625
Q95RV5	Ribulose-phosphate 3-epimerase	boca	Ribulose-phosphate 3-epimerase	1	1	1	1	0	1	0	1	0	8.6	8.6	8.6	24.228	221	221	0	7.5673	By MS/MS		8.6	0	2371200	2371200	0	296400	296400	0	2371200	0	1	0	1				755	2407	TRUE	2459	4670	4028	4028
Q9VF66;A0A0B4KGQ6;A0A126GUV2;E1JIL7;A0A0B4KG12;A0A0B4JCX2;A0A0B4JDC9		Rbp	RIM-binding protein, isoform K; RIM-binding protein, isoform J; RIM-binding protein, isoform M; RIM-binding protein, isoform N; RIM-binding protein, isoform I; RIM-binding protein, isoform G; RIM-binding protein, isoform F	1	1	1	1	0	1	0	1	0	1	1	1	183.58	1748	1748;1763;1765;1791;1799;1817;1844	1	-2	By MS/MS		1	0	0	0	0	0	0	0	0	0	1	0	1	+			3	963	TRUE	985	1868	1623	1623	0;1	1454;1457
E1JJ68;C7LAE4;P19109-3;P19109-4;P19109-2;P19109;A0A0B4K624;A0A0B4K6A3;A0A0B4K6K1;A0A0B4K6T7	ATP-dependent RNA helicase p62	Rm62;Rm62-RE	Rm62, isoform H; LP18603p; Isoform D of ATP-dependent RNA helicase p62; Isoform E of ATP-dependent RNA helicase p62; Isoform C of ATP-dependent RNA helicase p62; ATP-dependent RNA helicase p62; Rm62, isoform J; Rm62, isoform L; Rm62, isoform M; Rm62, isof	4	4	4	4	0	4	0	4	0	9.6	9.6	9.6	62.473	575	575;578;575;578;578;719;458;473;478;485	0	29.478	By MS/MS		9.6	0	9739100	9533300	0	270530	264810	0	9533300	0	6	0	6				183	1164;2981;4492;4894	True;True;True;True	1190;3051;4614;5024	2244;5682;8593;8594;9405	1930;4953;4954;7449;7450;8132	1930;4953;7449;8132
Q9VLR5	RNA polymerase II transcriptional coactivator	Ssb-c31a	RNA polymerase II transcriptional coactivator	2	2	2	2	1	2	1	2	1	23.6	23.6	23.6	12.189	110	110	0	19.531	By MS/MS	By MS/MS	23.6	9.1	4772600	2928700	1281900	795440	488120	213650	0	12025000	1	1	2				933	1010;3048	True;True	1033;3118	1961;5826;5827;5828	1704;5066	1704;5066
X2JE34;Q8IR13;Q9VXF8;Q7KUX7;X2JC79		Rbp2	RNA-binding protein 2, isoform E; RNA-binding protein 2, isoform B; RNA-binding protein 2, isoform A; FI04456p; RNA-binding protein 2, isoform D	1	1	1	1	0	1	0	1	0	4.1	4.1	4.1	34.23	317	317;324;325;358;388	0	10.668	By MS/MS		4.1	0	0	0	0	0	0	0	0	0	1	0	1				696	4846	TRUE	4975	9306	8046	8046
Q94901	RNA-binding protein lark	lark	RNA-binding protein lark	1	1	1	1	0	1	0	1	0	3.1	3.1	3.1	39.911	352	352	0.003996	6.2946	By MS/MS		3.1	0	1485300	1485300	0	64579	64579	0	1485300	0	1	0	1				749	5730	TRUE	5875	10994	9502	9502
Q9VCE3;Q8IMX4		Rox8	Rox8, isoform B; FI04408p	1	1	1	1	0	1	0	1	0	2.6	2.6	2.6	49.56	464	464;470	0.0048828	6.1895	By MS/MS		2.6	0	1250800	1250800	0	113710	113710	0	1250800	0	1	0	1				708	5398	TRUE	5541	10378	8993	8993
X2JFG0;P05990	CAD protein;Glutamine-dependent carbamoyl-phosphate synthase;Aspartate carbamoyltransferase;Dihydroorotase	r	Rudimentary, isoform D; CAD protein	12	12	12	12	0	12	0	12	0	7.9	7.9	7.9	246.67	2224	2224;2224	0	87.979	By MS/MS		7.9	0	11650000	11650000	0	107870	107870	0	11650000	0	12	0	12				511	248;930;1266;1573;1783;2795;3093;3840;4089;4652;5381;5574	True;True;True;True;True;True;True;True;True;True;True;True	249;948;1294;1609;1825;2859;3163;3949;4201;4776;5524;5717	460;1798;2449;3041;3429;5369;5909;7332;7812;8932;10352;10705	398;1561;2125;2617;2956;4668;5147;6351;6766;7733;8969;9270	398;1561;2125;2617;2956;4668;5147;6351;6766;7733;8969;9270
Q9VH07	RuvB-like helicase 1	pont	RuvB-like helicase 1	2	2	2	2	0	2	0	2	0	5.5	5.5	5.5	50.242	456	456	0	12.203	By MS/MS		5.5	0	1566900	1566900	0	74615	74615	0	1566900	0	2	0	2				889	3260;4895	True;True	3333;5025	6222;9406	5414;8133	5414;8133
M9PFN1;Q9V3K3	RuvB-like helicase 2	rept	RuvB-like helicase; RuvB-like helicase 2	5	5	5	5	0	5	0	5	0	12.7	12.7	12.7	53.541	481	481;481	0	32.66	By MS/MS		12.7	0	8443400	8443400	0	312720	312720	0	8443400	0	5	0	5				445	276;1733;1952;5031;5608	True;True;True;True;True	278;1774;1996;5165;5752	503;3337;3786;9686;10787	434;435;2874;3250;8384;9327	435;2874;3250;8384;9327
M9MRM4;Q9W0I6	Phosphatidylinositide phosphatase SAC1	Sac1	Sac1, isoform B; Phosphatidylinositide phosphatase SAC1	1	1	1	1	0	1	0	1	0	2.5	2.5	2.5	67.767	592	592;592	1	-2	By MS/MS		2.5	0	1474200	1474200	0	47554	47554	0	1474200	0	1	0	1	+			366	4873	TRUE	5003	9362	8097	8097	100;101	471;479
Q9VKM2;M9PCP4;M9NCT2;H5V8D0;X2J5L4;F2FB81		SCAR	SCAR; SCAR, isoform E; SCAR, isoform C; FI18307p1; SCAR, isoform F; MIP02973p	2	2	2	2	1	2	1	2	1	4.4	4.4	4.4	67.054	613	613;632;640;641;647;674	0	14.616	By MS/MS	By MS/MS	4.4	2.9	4762900	4762900	0	216500	216500	0	4762900	0	2	1	3				347	5211;5524	True;True	5346;5667	10017;10626;10627	8678;9198;9199	8678;9198
B7YZV6		Sfmbt	Scm-related gene containing four mbt domains, isoform C	1	1	1	1	1	1	1	1	1	1.1	1.1	1.1	136.04	1243	1243	0.0049213	6.2282	By MS/MS	By MS/MS	1.1	1.1	2530100	1118400	1411700	68381	30227	38154	0	13243000	1	1	2				166	494	TRUE	501	917;918	822;823	822
Q9W3N6		p115	SD01505p	5	5	5	5	0	5	0	5	0	9.8	9.8	9.8	92.068	836	836	0	55.202	By MS/MS		9.8	0	7792700	7792700	0	205070	205070	0	7792700	0	7	0	7				1121	411;978;1983;2931;4080	True;True;True;True;True	417;1001;2027;2999;4192	745;1899;3843;5597;7796	649;650;651;1653;3299;4877;6752	650;1653;3299;4877;6752
Q9VDG1			SD04019p	2	2	2	2	0	2	0	2	0	28.8	28.8	28.8	8.7892	80	80	0	15.861	By MS/MS		28.8	0	5020200	5020200	0	1255000	1255000	0	5020200	0	2	0	2				850	695;4787	True;True	710;4915	1342;9201	1184;7953	1184;7953
Q960D3;Q9VBX3		vig2	SD06613p; Vig2, isoform B	1	1	1	1	1	1	1	1	1	3.2	3.2	3.2	45.219	412	412;443	0	6.8836	By MS/MS	By matching	3.2	3.2	2628100	1901100	509100	164260	118820	31819	0	4775800	1	0	1				761	1432	TRUE	1465	2780;2781;2782	2398	2398
Q9VZ66			SD22308p	4	4	4	4	0	4	0	4	0	37.4	37.4	37.4	16.781	147	147	0	64.479	By MS/MS		37.4	0	49610000	44204000	0	7087200	6314800	0	39368000	0	5	0	7				1077	1073;2006;3327;3651	True;True;True;True	1097;2053;3402;3756	2081;2082;3889;3890;6353;6354;6977	1790;1791;3342;3343;5529;6073;6074	1790;3343;5529;6074
Q9V3J4		Sec13	Sec13 ortholog, isoform A	2	2	2	2	1	2	1	2	1	6.7	6.7	6.7	39.527	356	356	0	13.479	By MS/MS	By matching	6.7	3.4	4990100	4736000	254130	554460	526220	28237	4736000	0	2	0	2				786	1070;2538	True;True	1094;2595	2076;4907;4908	1787;4240	1787;4240
Q9VNF8;A0A0B4K6T4;A0A0B4K5Z8		Sec23	Sec23 ortholog, isoform A; Sec23 ortholog, isoform D; Sec23 ortholog, isoform E	2	2	2	2	0	2	0	2	0	3.1	3.1	3.1	86.801	773	773;780;781	0	11.252	By MS/MS		3.1	0	1511100	1511100	0	44444	44444	0	1511100	0	2	0	2				11	3381;5786	True;True	3459;5932	6470;11112	5628;9612	5628;9612
A1Z7J7;A1Z7J6;A0A0B4LEY1;A0A0B4LEZ1		Sec31	Sec31 ortholog, isoform A; Sec31 ortholog, isoform B; Sec31 ortholog, isoform C; Sec31 ortholog, isoform D	5	5	5	5	1	5	1	5	1	4.9	4.9	4.9	136.01	1240	1240;1241;1259;1260	0	29.707	By MS/MS	By matching	4.9	1	6623900	6497600	126310	157710	154710	3007.4	6497600	0	3	0	3				69	1446;3030;3371;4464;5442	True;True;True;True;True	1479;3100;3449;4585;5585	2805;5790;6450;8537;8538;10471	2418;5040;5615;7398;9071	2418;5040;5615;7398;9071
O18373	Selenide, water dikinase	SelD	Selenide, water dikinase	2	2	2	2	0	2	0	2	0	9.5	9.5	9.5	43.446	398	398	0	17.174	By MS/MS		9.5	0	6304400	6304400	0	370850	370850	0	6304400	0	2	0	2				476	2399;3370	True;True	2451;3448	4659;6449	4020;5614	4020;5614
Q9VM57;Q7KTL4;Q7KTL5		sip2	Septin interacting protein 2, isoform A; Septin interacting protein 2, isoform C; LD08056p	2	2	2	2	0	2	0	2	0	4.8	4.8	4.8	68.895	625	625;640;657	0	12.386	By MS/MS		4.8	0	1576700	1576700	0	52557	52557	0	1576700	0	1	0	1				692	1985;4508	True;True	2029;4630	3846;8625	3302;7480	3302;7480
P42207	Septin-1	2017-09-01	Septin-1	3	3	3	3	0	3	0	3	0	11.1	11.1	11.1	41.131	361	361	0	19.539	By MS/MS		11.1	0	2601500	2601500	0	162600	162600	0	2601500	0	2	0	2				568	1027;1176;2437	True;True;True	1050;1202;2489	1996;2256;4723	1729;1942;4074	1729;1942;4074
B7Z0X1;Q9W457	Serine hydroxymethyltransferase		Serine hydroxymethyltransferase; Serine hydroxymethyltransferase	5	5	5	5	1	5	1	5	1	12	12	12	50.984	467	467;537	0	29.223	By MS/MS	By matching	12	1.7	11116000	10700000	197020	397010	382140	7036.6	10700000	0	6	0	6				175	261;3085;4220;5364;5390	True;True;True;True;True	262;3155;4334;5504;5533	475;5896;5897;8051;10317;10318;10319;10370	412;5135;5136;6974;8935;8984	412;5136;6974;8935;8984
Q9VFC2		Spn88Ea	Serine protease inhibitor 88Ea	3	3	3	3	2	3	2	3	2	7.7	7.7	7.7	48.476	427	427	0	18.548	By MS/MS	By MS/MS	7.7	5.2	8195800	6376000	734970	356340	277220	31955	4504500	8766200	2	1	4				871	2781;3115;3740	True;True;True	2845;3186;3845	5343;5344;5943;5944;5945;7126;7127	4643;4644;5185;6186	4643;5185;6186
P12982;Q05547	Serine/threonine-protein phosphatase alpha-2 isoform;Serine/threonine-protein phosphatase alpha-3 isoform	Pp1-87B;Pp1-13C	Serine/threonine-protein phosphatase alpha-2 isoform; Serine/threonine-protein phosphatase alpha-3 isoform	2	2	1	2	0	2	0	1	0	9.3	9.3	3.3	34.542	302	302;302	0	13.004	By MS/MS		9.3	0	2909000	2791400	0	181820	174460	0	2791400	0	3	0	3				520	3843;4812	True;True	3952;4941	7337;7338;9246	6356;6357;7994	6357;7994
M9NE01;Q27889;M9NEL1;A0A0B4K6N5;A0A0B4K6V6;Q9VXF1;P48456	Serine/threonine-protein phosphatase;Serine/threonine-protein phosphatase 2B catalytic subunit 2	Pp2B-14D	Serine/threonine-protein phosphatase; Serine/threonine-protein phosphatase 2B catalytic subunit 2	3	3	3	3	0	3	0	3	0	6.3	6.3	6.3	63.1	570	570;570;584;596;622;584;622	0	21.017	By MS/MS		6.3	0	225570	225570	0	8354.5	8354.5	0	225570	0	3	0	3				384	3309;4583;5703	True;True;True	3384;4705;5848	6321;8787;10947	5502;7610;9462	5502;7610;9462
A0A0B4KHS9;P48461	Serine/threonine-protein phosphatase;Serine/threonine-protein phosphatase alpha-1 isoform	Pp1alpha-96A	Serine/threonine-protein phosphatase; Serine/threonine-protein phosphatase alpha-1 isoform	2	1	1	2	0	1	0	1	0	9.2	3.7	3.7	37.37	327	327;327	0.0030738	6.4448	By MS/MS		9.2	0	515220	515220	0	30307	30307	0	515220	0	1	0	1				62	4262;4812	True;False	4378;4941	8144;9246	7063;7994	7063;7994
X2JDI1;P23696	Serine/threonine-protein phosphatase;Serine/threonine-protein phosphatase PP2A	mts	Serine/threonine-protein phosphatase; Serine/threonine-protein phosphatase PP2A	3	3	3	3	0	3	0	3	0	12.9	12.9	12.9	35.469	309	309;309	0	21.734	By MS/MS		12.9	0	2780100	2780100	0	185340	185340	0	2780100	0	5	0	5				542	611;1691;3848	True;True;True	621;1731;3958	1160;3261;7348	1028;1029;2810;6363;6364	1028;2810;6364
Q9VDP9			S-formylglutathione hydrolase	1	1	1	1	0	1	0	1	0	3.1	3.1	3.1	31.441	286	286	0.0075259	6.0332	By MS/MS		3.1	0	0	0	0	0	0	0	0	0	1	0	1				853	4884	TRUE	5014	9381	8114	8114
M9MSK4;M9MRQ6;Q9NFP5;M9MRR7	SH3 domain-binding glutamic acid-rich protein homolog	Sh3beta	Sh3beta, isoform D; Sh3beta, isoform E; SH3 domain-binding glutamic acid-rich protein homolog; Sh3beta, isoform C	3	3	3	3	0	3	0	3	0	14.8	14.8	14.8	23.626	216	216;485;158;146	0	18.888	By MS/MS		14.8	0	6339600	6339600	0	528300	528300	0	6339600	0	3	0	3				367	4628;5332;5612	True;True;True	4750;5470;5756	8879;10243;10793	7691;8873;9331	7691;8873;9331
A4V4I8;X2JE15;E1JJA4;M9PHQ0;P27619;A4V4J0;M9PJN9;E1JJA5;P27619-2	Dynamin	shi	Shibire, isoform F; Shibire, isoform P; Shibire, isoform L; Shibire, isoform N; Dynamin; Shibire, isoform C; Shibire, isoform O; Shibire, isoform M; Isoform 2 of Dynamin	6	6	6	6	0	6	0	6	0	9.5	9.5	9.5	97.808	877	877;881;883;896;877;830;834;836;830	0	35.103	By MS/MS		9.5	0	9789100	9789100	0	184700	184700	0	9789100	0	5	0	5				144	2053;2207;2959;4024;4591;5474	True;True;True;True;True;True	2101;2257;3029;4135;4713;5617	4010;4330;5655;7687;8802;10526	3437;3715;4926;6658;7621;9122	3437;3715;4926;6658;7621;9122
REV__A0A0B4K718;REV__E1JH64;REV__A1Z9J2;REV__A1Z9J0;REV__B7YZG4;REV__B7YZG2;REV__B7YZG3;REV__A1Z9I8;REV__E1JH62;REV__A1Z9I9;REV__A0A0B4K7P8;REV__A0A0B4K7Y9;REV__A0A0B4K869;REV__E1JH65;REV__A0A0B4K788;REV__A0A0B4K867;REV__B7YZG6;REV__B7YZG5;REV__E1JH63;REV__A1Z9J1;REV__A1Z9J3			Short stop, isoform AB; Short stop, isoform Q; Short stop, isoform C; Short stop, isoform E; Short stop, isoform J; Short stop, isoform K; Short stop, isoform I; Short stop, isoform G; Short stop, isoform N; Short stop, isoform B; Short stop, isoform Z; S	1	1	1	1	0	1	0	1	0	0	0	0	465.04	4100	4100;5155;5160;5201;5368;5370;5375;5385;5388;5390;5394;5408;5434;5458;5462;5463;5479;5486;5499;5501;8805	0.0083102	5.9823	By MS/MS		0	0	2793100	2793100	0	NaN	NaN	NaN	2793100	0	1	0	1		+		1153	2964	TRUE	3034	5662	4932	4932
P49963	Signal recognition particle 19 kDa protein	Srp19	Signal recognition particle 19 kDa protein	3	3	3	3	0	3	0	3	0	23.8	23.8	23.8	18.395	160	160	0	20.028	By MS/MS		23.8	0	4488200	4488200	0	498690	498690	0	4488200	0	3	0	3				583	1360;3828;5628	True;True;True	1390;3937;5772	2629;7308;10820	2275;6329;9352	2275;6329;9352
Q9U5L1	Signal recognition particle receptor subunit alpha homolog	Gtp-bp	Signal recognition particle receptor subunit alpha homolog	1	1	1	1	0	1	0	1	0	1.8	1.8	1.8	67.794	614	614	0.0099188	5.8927	By MS/MS		1.8	0	1047500	1047500	0	29098	29098	0	1047500	0	1	0	1				777	704	TRUE	719	1362	1197	1197
Q9VSS2	Signal recognition particle subunit SRP68	Srp68	Signal recognition particle subunit SRP68	2	2	2	2	0	2	0	2	0	4.1	4.1	4.1	69.008	604	604	0	15.493	By MS/MS		4.1	0	3760000	3760000	0	110590	110590	0	3760000	0	3	0	3				1002	4585;4793	True;True	4707;4921	8789;9212	7612;7963;7964	7612;7963
Q9VDK7	Signal recognition particle subunit SRP72	Srp72	Signal recognition particle subunit SRP72	9	9	9	9	3	9	3	9	3	19.2	19.2	19.2	72.85	650	650	0	64.384	By MS/MS	By MS/MS	19.2	4.8	17295000	16129000	1165400	480410	448030	32373	10852000	16210000	8	1	9				852	40;705;731;1151;1502;1602;2086;2470;3859	True;True;True;True;True;True;True;True;True	41;720;747;1176;1538;1640;2134;2523;3969	69;70;1363;1416;2227;2900;3099;3100;4075;4795;7375;7376	69;70;1198;1247;1914;2501;2675;3490;4140;6385	69;1198;1247;1914;2501;2675;3490;4140;6385
A0A0B4KES0;P24014-3;P24014-2;P24014	Protein slit;Protein slit N-product;Protein slit C-product	sli	Slit, isoform F; Isoform B of Protein slit; Isoform A of Protein slit; Protein slit	5	5	5	4	3	4	3	4	3	3.2	3.2	3.2	241.3	2157	2157;1469;1480;1504	0	33.026	By MS/MS	By MS/MS	2.5	1.6	5862700	3986700	1876000	54792	37259	17532	4020700	17564000	3	2	5				34	601;2040;2993;3323;3763	True;True;True;True;True	611;2087;3063;3398;3869	1141;3980;5701;5702;6349;7179;7180	1016;3414;4971;5525;6226	1016;3414;4971;5525;6226
Q24297	Small nuclear ribonucleoprotein F	SmF	Small nuclear ribonucleoprotein F	1	1	1	1	1	1	1	1	1	14.8	14.8	14.8	9.7391	88	88	0	12.545	By MS/MS	By MS/MS	14.8	14.8	627650	0	627650	156910	0	156910	0	5887900	1	1	2				625	1984	TRUE	2028	3844;3845	3300;3301	3300
M9PC89;P17133	U1 small nuclear ribonucleoprotein 70 kDa	snRNP-U1-70K	Small ribonucleoprotein particle U1 subunit 70K, isoform C; U1 small nuclear ribonucleoprotein 70 kDa	3	3	3	3	1	3	1	3	1	7.4	7.4	7.4	52.9	448	448;448	0	18.634	By MS/MS	By matching	7.4	2	3853100	3233900	619160	175140	147000	28144	3233900	0	3	0	3				416	1263;1645;2537	True;True;True	1291;1684;2594	2445;2446;3173;4906	2122;2738;4239	2122;2738;4239
O97102	Small ubiquitin-related modifier	smt3	Small ubiquitin-related modifier	2	2	2	2	1	2	1	2	1	23.3	23.3	23.3	10.124	90	90	0	13.495	By MS/MS	By MS/MS	23.3	13.3	27600000	26940000	659950	6900100	6735100	164990	26940000	0	3	1	4				497	191;5325	True;True	192;5463	365;10229;10230	310;311;8863;8864	311;8863
Q9W2A1;Q95RQ4		Snp	Snipper, isoform E; LD16074p	1	1	1	1	1	1	1	1	1	5.4	5.4	5.4	25.723	223	223;281	1	-2	By MS/MS	By matching	5.4	5.4	127630000	125060000	685190	9116500	8932700	48942	0	6427600	0	0	0	+			754	3649	TRUE	3754	6973;6974;6975	6071	6071	178	97
Q9NCC3	Sorting nexin	SH3PX1	Sorting nexin	11	11	11	10	6	10	6	10	6	26.7	26.7	26.7	63.166	565	565	0	75.476	By MS/MS	By MS/MS	24.8	12.4	71614000	61012000	6695200	2652400	2259700	247970	54910000	69819000	12	2	15				775	187;259;1566;2035;2386;3250;3619;3729;4277;4564;4805	True;True;True;True;True;True;True;True;True;True;True	188;260;1602;2082;2437;3323;3724;3834;4393;4686;4934	357;358;359;360;361;472;473;3028;3969;4640;4641;4642;6206;6207;6919;6920;6921;7106;7107;8176;8177;8739;8740;8741;9237;9238;9239	305;306;410;2608;3408;4001;4002;5401;6023;6024;6174;7090;7575;7983;7984;7985;7986	305;410;2608;3408;4001;5401;6023;6174;7090;7575;7985
X2J8I7;Q9VQQ6		Snx1	Sorting nexin 1, isoform B; FI18122p1	2	2	2	2	0	2	0	2	0	5.7	5.7	5.7	51.88	456	456;458	0	11.253	By MS/MS		5.7	0	1033600	1033600	0	46982	46982	0	1033600	0	3	0	3				986	2387;4667	True;True	2438;4791	4643;8956	4003;4004;7756	4004;7756
Q9VLQ9;M9NDI3		Snx6	Sorting nexin; Sorting nexin 6, isoform B	1	1	1	1	0	1	0	1	0	2.9	2.9	2.9	50.128	449	449;455	0	7.9642	By MS/MS		2.9	0	3242000	3242000	0	135080	135080	0	3242000	0	1	0	1				380	2595	TRUE	2652	5010	4326	4326
Q8IMP8;A1Z0H7;Q8IG88;P48607-2;P48607-10;P48607-9;P48607-5;P48607-3;P48607;P48607-8;P48607-7	Protein spaetzle;Protein spaetzle C-106	spz	Spatzle, isoform J; Spatzle; SD20537p; Isoform 8.20 of Protein spaetzle; Isoform 11.15 of Protein spaetzle; Isoform 11.7 of Protein spaetzle; Isoform 8.29 of Protein spaetzle; Isoform 11.6 of Protein spaetzle; Protein spaetzle; Isoform 11.5 of Protein spa	2	2	2	2	1	2	1	2	1	13.1	13.1	13.1	27.997	244	244;270;290;227;243;253;273;300;326;163;175	0	26.855	By MS/MS	By matching	13.1	5.7	5623000	2149000	611110	401640	153500	43651	0	5732700	3	0	4				111	1595;3656	True;True	1633;3761	3087;3088;3089;6985	2662;2663;6079;6080	2662;6079
M9NE47;X2JCR4;Q9W5W4;Q8IRZ3;X2JCQ7;Q7KWG3;T2FGB0;E8NH77;X2JLF7;A4V4T4;Q24246-4;Q24246-3;Q24246-10;Q24246-2;Q24246-9;Q24246-8;Q24246-6;Q24246-5;Q24246-7;Q24246-12;Q24246	Cytoplasmic dynein 1 intermediate chain	Sdic1;Sdic4;Sdic3;Sdic2;Sdic3-RB;sw	Sperm-specific dynein intermediate chain 1, isoform C; Sperm-specific dynein intermediate chain 4; Sperm-specific dynein intermediate chain 1, isoform A; GH16657p; Sperm-specific dynein intermediate chain 2, isoform B; Sperm-specific dynein intermediate c	1	1	1	1	0	1	0	1	0	2.1	2.1	2.1	53.631	480	480;487;517;533;535;543;544;634;643;643;626;627;627;634;635;636;642;643;650;653;663	0.0039448	6.2311	By MS/MS		2.1	0	635740	635740	0	35319	35319	0	635740	0	1	0	1				145	1501	TRUE	1537	2899	2500	2500
Q8MLP3;A0A0B4LGL2;Q9W188;D6W4U0	Sphingomyelin phosphodiesterase	CG3376-RA	Sphingomyelin phosphodiesterase; Sphingomyelin phosphodiesterase; Sphingomyelin phosphodiesterase; Sphingomyelin phosphodiesterase	10	10	10	10	1	10	1	10	1	17.5	17.5	17.5	81.394	708	708;726;735;764	0	98.161	By MS/MS	By MS/MS	17.5	2	155440000	146650000	1865600	5181400	4888500	62187	146650000	0	17	2	22				89	167;314;1163;2203;2204;2442;2687;3290;3499;3806	True;True;True;True;True;True;True;True;True;True	168;317;1189;2253;2254;2494;2746;3365;3586;3913	315;316;572;573;574;575;2243;4326;4327;4729;5183;5184;5185;6286;6287;6288;6683;6684;7263;7264	273;274;500;501;502;503;504;1929;3709;3710;3711;4079;4484;4485;4486;5466;5467;5468;5817;5818;6290;6291	273;502;1929;3709;3710;4079;4485;5468;5818;6290
A0A0B4K6U6;Q08473-3;Q08473-2;Q08473	RNA-binding protein squid	sqd	Squid, isoform E; Isoform C of RNA-binding protein squid; Isoform A of RNA-binding protein squid; RNA-binding protein squid	7	7	7	7	1	7	1	7	1	34.1	34.1	34.1	33.054	308	308;308;321;344	0	60.724	By MS/MS	By MS/MS	34.1	3.2	88713000	84257000	680060	8871300	8425700	68006	67790000	0	10	1	12				19	1103;2384;2914;4111;5463;5714;5715	True;True;True;True;True;True;True	1128;2435;2981;4223;5606;5859;5860	2142;4637;4638;5567;7857;7858;7859;10503;10965;10966;10967;10968;10969	1840;3999;4850;6804;6805;6806;9100;9476;9477;9478;9479;9480	1840;3999;4850;6805;9100;9476;9480
B7YZQ1;Q9W179;Q8MLP1;Q59E61;A4UZU8		slik	Sterile20-like kinase, isoform F; Sterile20-like kinase, isoform B; Sterile20-like kinase, isoform A; FI24227p1; Sterile20-like kinase, isoform G	5	5	5	5	1	5	1	5	1	4.3	4.3	4.3	184.59	1635	1635;1703;1300;1342;1365	0	29.68	By MS/MS	By MS/MS	4.3	0.7	4023200	4023200	0	57475	57475	0	4023200	0	5	1	6				165	6;1156;1416;4791;5090	True;True;True;True;True	6;1182;1448;4919;5224	8;2235;2748;9208;9790;9791	6;1921;2364;7959;7960;8471;8472	6;1921;2364;7960;8471
A0A0B4KGP7;Q04164;A0A0B4KFQ8;Q04164-2	Putative epidermal cell surface receptor	sas	Stranded at second, isoform D; Putative epidermal cell surface receptor; Stranded at second, isoform C; Isoform Short of Putative epidermal cell surface receptor	40	40	40	0	40	0	40	0	40	30.4	30.4	30.4	185.25	1693	1693;1693;1348;1348	0	323.31		By MS/MS	0	30.4	24364000000	0	24320000000	451190000	0	450360000	0	220260000000	0	144	150				51	16;251;252;464;465;682;727;784;785;820;912;956;1031;1032;1202;1343;1395;1426;1763;2209;2394;2643;2644;2727;2746;2869;2922;3074;3585;4071;4077;4253;4475;4502;4503;4625;4627;4760;4794;4970	True;True;True;True;True;True;True;True;True;True;True;True;True;True;True;True;True;True;True;True;True;True;True;True;True;True;True;True;True;True;True;True;True;True;True;True;True;True;True;True	16;252;253;471;472;697;743;800;801;836;930;978;1054;1055;1056;1228;1372;1426;1458;1805;2259;2446;2700;2701;2702;2703;2789;2790;2810;2934;2989;2990;3144;3688;3689;4183;4189;4369;4596;4597;4624;4625;4747;4749;4888;4922;5104	30;31;32;463;464;465;848;849;850;851;852;853;854;855;856;857;858;859;860;861;862;863;864;865;866;867;868;869;870;871;1320;1407;1408;1409;1410;1534;1535;1536;1597;1598;1599;1600;1774;1775;1776;1855;1856;1857;1858;1859;2001;2002;2003;2340;2594;2703;2704;2705;2706;2707;2767;2768;2769;2770;3398;3399;3400;3401;4332;4651;5092;5093;5094;5095;5096;5097;5098;5099;5100;5101;5102;5103;5104;5105;5106;5244;52…	29;30;31;32;33;34;401;402;403;747;748;749;750;751;752;753;754;755;756;757;758;759;760;761;762;763;764;765;766;767;768;769;770;771;772;773;774;775;776;1165;1238;1239;1240;1346;1347;1348;1397;1398;1399;1538;1539;1612;1613;1614;1615;1733;1734;1735;2026;2251;2327;2328;2329;2330;2383;2384;2385;2386;2387;2388;2925;2926;2927;2928;2929;3718;4012;4396;4397;4398;4399;4400;4401;4402;4403;4404;4405;4406;4407…	30;401;402;771;776;1165;1239;1346;1347;1399;1539;1614;1733;1735;2026;2251;2329;2385;2928;3718;4012;4398;4409;4544;4573;4778;4862;5117;5970;6733;6747;7046;7420;7466;7467;7687;7690;7912;7965;8283	5;6;7;8;9;10	530;581;590;1435;1451;1574
X2JB48;Q26365-2;Q26365	ADP,ATP carrier protein	sesB	Stress-sensitive B, isoform E; Isoform A of ADP,ATP carrier protein; ADP,ATP carrier protein	1	1	1	1	0	1	0	1	0	4.3	4.3	4.3	32.909	299	299;299;312	0	6.8528	By MS/MS		4.3	0	1613800	1613800	0	70164	70164	0	1613800	0	1	0	1				630	792	TRUE	808	1544	1355	1355
M9MRQ9;Q94522	Succinyl-CoA ligase [ADP/GDP-forming] subunit alpha, mitochondrial	Scsalpha	Succinyl coenzyme A synthetase alpha subunit, isoform B; Succinate--CoA ligase [ADP/GDP-forming] subunit alpha, mitochondrial	1	1	1	1	0	1	0	1	0	4.9	4.9	4.9	34.389	328	328;328	0.003112	6.496	By MS/MS		4.9	0	3171900	3171900	0	211460	211460	0	3171900	0	1	0	1				368	3348	TRUE	3425	6397	5572	5572
Q9VG33	Sulfurtransferase		Sulfurtransferase	3	3	3	3	0	3	0	3	0	42.7	42.7	42.7	12.06	110	110	0	24.155	By MS/MS		42.7	0	15794000	15794000	0	2256300	2256300	0	15794000	0	4	0	4				879	45;297;1451	True;True;True	46;299;1484	85;540;2812	79;471;472;2425	79;472;2425
P61851;M9PF91	Superoxide dismutase [Cu-Zn]	Sod	Superoxide dismutase [Cu-Zn]; Superoxide dismutase [Cu-Zn]	5	5	5	5	1	5	1	5	1	41.8	41.8	41.8	15.698	153	153;167	0	52.107	By MS/MS	By matching	41.8	9.8	17798000	17479000	319330	1618000	1589000	29030	17479000	0	5	0	5				598	517;2118;2236;2625;5476	True;True;True;True;True	525;2166;2286;2682;5619	963;4135;4136;4375;5064;10530	858;3543;3759;4370;9126	858;3543;3759;4370;9126
Q9VDS6	Surfeit locus protein 6 homolog	Surf6	Surfeit locus protein 6 homolog	1	1	1	1	1	1	1	1	1	3.1	3.1	3.1	38.134	324	324	0.0074836	6.0129	By MS/MS	By matching	3.1	3.1	1742900	1102000	481610	134070	84767	37047	0	4517900	1	0	1				854	5439	TRUE	5582	10464;10465;10466	9066	9066
Q9VH76	Synaptosomal-associated protein	Snap24	Synaptosomal-associated protein	3	3	3	3	2	3	2	3	2	12.3	12.3	12.3	23.554	212	212	0	19.049	By MS/MS	By MS/MS	12.3	8.5	20387000	19881000	362230	1456200	1420100	25873	14875000	8404000	4	1	5				890	65;2640;4786	True;True;True	66;2697;4914	126;127;5086;5087;9199;9200	115;116;4390;4391;7952	116;4391;7952
A0A126GV04;A0A0B4JCZ4;Q24547	Syntaxin-1A	Syx1A	Syntaxin 1A, isoform C; Syntaxin 1A, isoform B; Syntaxin-1A	1	1	1	1	0	1	0	1	0	3.1	3.1	3.1	33.648	291	291;296;291	0	7.3499	By MS/MS		3.1	0	3852900	3852900	0	296380	296380	0	3852900	0	1	0	1				7	5422	TRUE	5565	10433	9038	9038
A1Z8U4;Q7KKI0		Cct5	T-complex chaperonin 5, isoform B; GM12270p	12	12	12	12	1	12	1	12	1	26.4	26.4	26.4	55.791	512	512;542	0	86.195	By MS/MS	By matching	26.4	3.9	43651000	43486000	164920	1559000	1553100	5889.9	43486000	0	12	0	12				120	1131;1352;1579;2278;2509;2749;2793;2960;3107;3454;4016;4576	True;True;True;True;True;True;True;True;True;True;True;True	1156;1381;1615;2329;2565;2813;2857;3030;3178;3535;4127;4698	2197;2198;2615;3049;4447;4866;4867;4868;5277;5365;5656;5935;6589;7672;8772	1883;1884;2265;2624;3834;4207;4208;4576;4666;4927;5173;5734;6641;7597	1883;2265;2624;3834;4207;4576;4666;4927;5173;5734;6641;7597
Q9VK69	T-complex protein 1 subunit delta		T-complex protein 1 subunit delta	8	8	8	8	1	8	1	8	1	23.8	23.8	23.8	57.116	533	533	0	77.286	By MS/MS	By matching	23.8	1.7	39527000	39004000	262590	1363000	1345000	9054.8	39004000	0	11	0	11				915	13;398;1082;1955;2621;3497;4771;5573	True;True;True;True;True;True;True;True	13;404;1107;1999;2678;3584;4899;5716	27;714;2102;3792;5058;5059;5060;6681;9170;10703;10704	23;24;627;1807;3255;4366;5814;5815;7927;9268;9269	23;627;1807;3255;4366;5815;7927;9269
A4V303;P48605	T-complex protein 1 subunit gamma	Cctgamma	T-complex protein 1 subunit gamma; T-complex protein 1 subunit gamma	14	14	14	14	4	14	4	14	4	28.7	28.7	28.7	59.394	544	544;544	0	111.49	By MS/MS	By MS/MS	28.7	7.9	83335000	80372000	1897300	2451000	2363900	55802	72360000	22011000	17	2	19				134	78;79;1086;2149;2309;2325;2541;2715;3472;3473;3707;4749;4875;5432	True;True;True;True;True;True;True;True;True;True;True;True;True;True	79;80;1111;2199;2360;2376;2598;2777;3556;3557;3558;3812;4876;5005;5575	144;145;2107;2108;2109;4222;4513;4543;4544;4545;4911;4912;5225;6626;6627;6628;6629;7063;9118;9364;9365;10450;10451;10452	131;132;1811;1812;3615;3887;3888;3915;4243;4527;5767;5768;5769;5770;5771;6143;7882;8099;8100;9052;9053	131;132;1811;3615;3888;3915;4243;4527;5767;5771;6143;7882;8099;9052	21	1
A4V391;P12613	T-complex protein 1 subunit alpha	T-cp1	Tcp1-like, isoform B; T-complex protein 1 subunit alpha	10	10	10	10	1	10	1	10	1	24.1	24.1	24.1	59.556	557	557;557	0	71.554	By MS/MS	By MS/MS	24.1	2.3	34861000	34251000	610000	1089400	1070400	19063	34251000	0	13	2	15				135	206;1404;1439;1564;2276;2414;3519;4615;4692;4968	True;True;True;True;True;True;True;True;True;True	207;1435;1472;1600;2327;2466;3608;4737;4816;5102	394;2723;2791;3024;4444;4678;6714;6715;8844;8845;9005;9569	337;338;2344;2407;2606;3831;4035;5844;5845;5846;7660;7661;7662;7796;8281	337;2344;2407;2606;3831;4035;5844;7661;7796;8281
M9PGF7;O61307;O61307-2	Teneurin-m	Ten-m	Tenascin major, isoform E; Teneurin-m; Isoform D of Teneurin-m	11	11	11	10	1	10	1	10	1	3.8	3.8	3.8	371.93	3349	3349;2731;3297	0	66.348	By MS/MS	By MS/MS	3.5	0.3	19130000	14887000	355820	115940	90221	2156.5	17813000	0	10	1	14				452	1576;1637;1782;2196;2812;3296;3319;3390;5475;5711;5762	True;True;True;True;True;True;True;True;True;True;True	1612;1676;1824;2246;2876;3371;3394;3468;5618;5856;5907	3045;3046;3163;3428;4311;5390;5391;6300;6301;6337;6482;6483;10527;10528;10529;10962;11057;11058	2620;2621;2730;2955;3695;4687;5482;5516;5639;9123;9124;9125;9473;9564	2620;2730;2955;3695;4687;5482;5516;5639;9125;9473;9564
Q8IQB8		Tequila	Tequila, isoform D	65	1	1	65	39	1	1	1	1	53.4	1.2	1.2	160.13	1450	1450	0.0030364	6.3672	By MS/MS	By matching	53.4	34.9	4451400	4108400	342970	66439	61320	5119	0	3217400	1	0	1				721	178;350;351;614;655;663;686;712;713;780;999;1184;1185;1313;1463;1639;1686;1749;1750;2023;2024;2107;2169;2214;2250;2342;2733;2878;3243;3265;3266;3604;3625;3654;3765;3782;3804;3860;3889;3890;3895;4019;4067;4068;4069;4149;4167;4225;4226;4256;4353;4364;4568;4569;4699;4773;4790;4945;4946;4974;5005;5101;5646;5813;5829	False;False;False;True;False;False;False;False;False;False;False;False;False;False;False;False;False;False;False;False;False;False;False;False;False;False;False;False;False;False;False;False;False;False;False;False;False;False;False;False;False;False;False;False;False;False;False;False;False;False;False;False;False;False;False;False;False;False;False;False;False;False;False;False;False	179;355;356;626;670;678;701;727;728;729;796;1022;1210;1211;1341;1342;1496;1678;1726;1791;1792;2070;2071;2155;2219;2264;2300;2393;2797;2943;3316;3338;3339;3340;3341;3709;3730;3759;3871;3888;3911;3970;3999;4000;4005;4130;4179;4180;4181;4262;4280;4339;4340;4341;4342;4372;4471;4483;4690;4691;4823;4901;4918;5077;5078;5079;5108;5139;5235;5790;5960;5976	337;338;339;340;341;342;343;631;632;633;634;635;636;1178;1179;1261;1262;1263;1264;1279;1280;1281;1327;1328;1329;1375;1376;1377;1378;1379;1380;1528;1529;1934;2284;2285;2286;2287;2288;2289;2290;2291;2292;2293;2294;2295;2296;2297;2298;2299;2300;2301;2302;2303;2524;2525;2526;2527;2528;2529;2530;2531;2532;2533;2534;2535;2830;2831;3167;3254;3366;3367;3368;3369;3370;3936;3937;3938;3939;3940;3941;3942;39…	291;292;293;551;552;553;554;555;1047;1117;1118;1119;1120;1135;1136;1137;1170;1171;1172;1206;1207;1208;1209;1210;1211;1212;1213;1339;1340;1687;1973;1974;1975;1976;1977;1978;1979;1980;1981;1982;1983;1984;1985;1986;1987;1988;1989;1990;2195;2196;2197;2198;2199;2200;2201;2202;2203;2204;2439;2440;2732;2803;2901;2902;2903;2904;2905;3382;3383;3384;3385;3386;3387;3388;3524;3647;3648;3649;3650;3723;3724;37…	291;553;555;1047;1120;1135;1172;1207;1212;1340;1687;1974;1988;2196;2439;2732;2803;2901;2903;3382;3387;3524;3647;3724;3782;3938;4554;4792;5388;5423;5427;6006;6035;6077;6228;6253;6288;6386;6429;6431;6442;6648;6723;6728;6730;6866;6888;6986;6991;7050;7210;7232;7580;7584;7808;7930;7958;8220;8221;8293;8347;8494;9376;9656;9682	86;87;89;96;176	166;305;897;932;1080
E1JI93;Q9VST9		Tequila	Tequila, isoform F	83	1	1	83	57	1	1	1	1	44.8	0.8	0.8	263.96	2379	2379;563	0	17.21	By MS/MS	By MS/MS	44.8	30.3	116890000	116040000	854430	1243500	1234400	9089.7	116040000	0	1	2	3				328	350;351;612;613;655;663;667;686;701;712;713;780;803;999;1184;1185;1190;1313;1463;1630;1638;1639;1642;1686;2020;2022;2107;2140;2141;2169;2186;2214;2216;2250;2630;2733;2823;2878;3066;3243;3265;3266;3293;3526;3564;3565;3604;3623;3625;3654;3804;3861;3888;4019;4098;4149;4189;4225;4226;4233;4234;4246;4256;4353;4364;4568;4569;4617;4699;4790;4824;4966;4973;4974;5091;5101;5155;5156;5646;5749;5770;5813;5829	False;False;False;False;False;False;False;False;False;False;False;False;False;False;False;False;False;False;False;False;False;False;False;False;False;True;False;False;False;False;False;False;False;False;False;False;False;False;False;False;False;False;False;False;False;False;False;False;False;False;False;False;False;False;False;False;False;False;False;False;False;False;False;False;False;False;Fals…	355;356;622;623;624;625;670;678;682;701;716;727;728;729;796;819;1022;1210;1211;1216;1341;1342;1496;1669;1677;1678;1681;1726;2067;2069;2155;2188;2189;2190;2191;2219;2236;2264;2266;2300;2687;2797;2887;2943;3136;3316;3338;3339;3340;3341;3368;3619;3620;3621;3662;3663;3664;3665;3666;3667;3709;3728;3730;3759;3911;3971;3998;4130;4210;4262;4303;4339;4340;4341;4342;4349;4350;4362;4372;4471;4483;4690;4691;…	631;632;633;634;635;636;1161;1162;1163;1164;1165;1166;1167;1168;1169;1170;1171;1172;1173;1174;1175;1176;1177;1261;1262;1263;1264;1279;1280;1281;1288;1327;1328;1329;1355;1375;1376;1377;1378;1379;1380;1528;1529;1569;1570;1571;1934;2284;2285;2286;2287;2288;2289;2290;2291;2292;2293;2294;2295;2296;2297;2298;2299;2300;2301;2302;2303;2311;2312;2313;2524;2525;2526;2527;2528;2529;2530;2531;2532;2533;2534;…	551;552;553;554;555;1030;1031;1032;1033;1034;1035;1036;1037;1038;1039;1040;1041;1042;1043;1044;1045;1046;1117;1118;1119;1120;1135;1136;1137;1141;1170;1171;1172;1192;1206;1207;1208;1209;1210;1211;1212;1213;1339;1340;1374;1375;1687;1973;1974;1975;1976;1977;1978;1979;1980;1981;1982;1983;1984;1985;1986;1987;1988;1989;1990;1998;2195;2196;2197;2198;2199;2200;2201;2202;2203;2204;2439;2440;2712;2713;2714…	553;555;1039;1046;1120;1135;1141;1172;1192;1207;1212;1340;1374;1687;1974;1988;1998;2196;2439;2714;2731;2732;2735;2803;3371;3378;3524;3583;3594;3647;3675;3724;3726;3782;4377;4554;4700;4792;5100;5388;5423;5427;5477;5857;5918;5928;6006;6028;6035;6077;6288;6388;6426;6648;6784;6866;6925;6986;6991;7006;7010;7029;7050;7210;7232;7580;7584;7671;7808;7958;8017;8277;8292;8293;8473;8494;8590;8592;9376;9540;9…	85;86;87;88;89;90;91;92;93;94;95;96	166;383;392;808;817;1465;1466;1501;1541;1826;1861;2009
Q9VSU2		Tequila	Tequila, isoform G	102	102	0	102	65	102	65	0	0	45.2	45.2	0	309.06	2792	2792	0	323.31	By MS/MS	By MS/MS	45.2	30.2	30210000000	29226000000	938230000	267350000	258640000	8303000	26384000000	9523800000	253	67	335				1004	178;350;351;612;613;655;663;667;686;701;712;713;780;803;999;1184;1185;1190;1313;1463;1630;1638;1639;1642;1686;1749;1750;2020;2023;2024;2107;2140;2141;2169;2186;2214;2216;2250;2342;2630;2733;2823;2878;3066;3243;3265;3266;3293;3526;3564;3565;3604;3623;3625;3654;3765;3782;3804;3860;3861;3888;3889;3890;3895;4019;4067;4068;4069;4098;4149;4167;4189;4225;4226;4233;4234;4246;4256;4353;4364;4568;4569;4617…	True;True;True;True;True;True;True;True;True;True;True;True;True;True;True;True;True;True;True;True;True;True;True;True;True;True;True;True;True;True;True;True;True;True;True;True;True;True;True;True;True;True;True;True;True;True;True;True;True;True;True;True;True;True;True;True;True;True;True;True;True;True;True;True;True;True;True;True;True;True;True;True;True;True;True;True;True;True;True;True…	179;355;356;622;623;624;625;670;678;682;701;716;727;728;729;796;819;1022;1210;1211;1216;1341;1342;1496;1669;1677;1678;1681;1726;1791;1792;2067;2070;2071;2155;2188;2189;2190;2191;2219;2236;2264;2266;2300;2393;2687;2797;2887;2943;3136;3316;3338;3339;3340;3341;3368;3619;3620;3621;3662;3663;3664;3665;3666;3667;3709;3728;3730;3759;3871;3888;3911;3970;3971;3998;3999;4000;4005;4130;4179;4180;4181;4210;4…	337;338;339;340;341;342;343;631;632;633;634;635;636;1161;1162;1163;1164;1165;1166;1167;1168;1169;1170;1171;1172;1173;1174;1175;1176;1177;1261;1262;1263;1264;1279;1280;1281;1288;1327;1328;1329;1355;1375;1376;1377;1378;1379;1380;1528;1529;1569;1570;1571;1934;2284;2285;2286;2287;2288;2289;2290;2291;2292;2293;2294;2295;2296;2297;2298;2299;2300;2301;2302;2303;2311;2312;2313;2524;2525;2526;2527;2528;25…	291;292;293;551;552;553;554;555;1030;1031;1032;1033;1034;1035;1036;1037;1038;1039;1040;1041;1042;1043;1044;1045;1046;1117;1118;1119;1120;1135;1136;1137;1141;1170;1171;1172;1192;1206;1207;1208;1209;1210;1211;1212;1213;1339;1340;1374;1375;1687;1973;1974;1975;1976;1977;1978;1979;1980;1981;1982;1983;1984;1985;1986;1987;1988;1989;1990;1998;2195;2196;2197;2198;2199;2200;2201;2202;2203;2204;2439;2440;27…	291;553;555;1039;1046;1120;1135;1141;1172;1192;1207;1212;1340;1374;1687;1974;1988;1998;2196;2439;2714;2731;2732;2735;2803;2901;2903;3371;3382;3387;3524;3583;3594;3647;3675;3724;3726;3782;3938;4377;4554;4700;4792;5100;5388;5423;5427;5477;5857;5918;5928;6006;6028;6035;6077;6228;6253;6288;6386;6388;6426;6429;6431;6442;6648;6723;6728;6730;6784;6866;6888;6925;6986;6991;7006;7010;7029;7050;7210;7232;75…	85;86;87;88;89;90;91;92;93;94;95;96;176	166;383;392;808;817;1465;1466;1501;1541;1647;2239;2274;2422
M9NGK3;X2JDK9;M9NDM1;Q8IRV8;M9NET2;M9NGL3;Q8IRV9;Q9W4Y4;M9NE61;M9NFS1;E1JJC0;M9NDL5;M9NES6;Q9W4Y3;X2JCE8;M9NFR6;X2JE09;A0A023GRW4;M9NE56;Q8MPN3;Q8IRV7;X2JAC7		trol	Terribly reduced optic lobes, isoform AL; Terribly reduced optic lobes, isoform AS; Terribly reduced optic lobes, isoform AP; Terribly reduced optic lobes, isoform AO; Terribly reduced optic lobes, isoform AI; Terribly reduced optic lobes, isoform AM; Ter	94	94	94	93	38	93	38	93	38	32.5	32.5	32.5	412.8	3728	3728;3805;3806;3887;3897;3967;4007;4150;4150;4299;4411;4434;4451;4479;4203;3833;3973;3989;4176;4223;3105;2853	0	323.31	By MS/MS	By MS/MS	32.5	12.3	1408600000	1343600000	46143000	8537100	8143100	279650	1185800000	510610000	120	26	157				396	89;139;180;397;488;527;528;569;600;639;640;641;646;647;659;664;744;759;788;973;1033;1062;1173;1196;1231;1243;1346;1423;1442;1460;1481;1735;1801;1805;1893;1953;1996;1999;2072;2077;2093;2106;2128;2165;2358;2649;2691;2738;2848;2850;2880;2902;2932;2968;2970;3018;3033;3226;3329;3351;3657;3744;3793;3835;3906;4114;4128;4141;4155;4157;4178;4208;4550;4573;4708;4761;4764;4775;4776;4845;4941;5094;5095;5167;…	True;True;True;True;True;True;True;True;True;True;True;True;True;True;True;True;True;True;True;True;True;True;True;True;True;True;True;True;True;True;True;True;True;True;True;True;True;True;True;True;True;True;True;True;True;True;True;True;True;True;True;True;True;True;True;True;True;True;True;True;True;True;True;True;True;True;True;True;True;True;True;True;True;True;True;True;True;True;True;True…	90;140;181;403;495;535;536;579;610;652;653;654;659;660;661;674;679;760;775;804;996;1057;1086;1199;1222;1257;1269;1375;1455;1475;1493;1515;1776;1843;1847;1936;1997;2043;2046;2120;2125;2141;2154;2176;2215;2409;2708;2750;2802;2913;2915;2945;2968;3000;3038;3040;3088;3103;3299;3404;3405;3428;3762;3850;3900;3944;4016;4226;4240;4253;4268;4270;4291;4322;4672;4695;4833;4889;4892;4903;4904;4974;5073;5228;5…	164;165;252;347;713;908;981;982;1067;1068;1069;1139;1140;1228;1229;1230;1231;1232;1233;1244;1245;1246;1271;1282;1283;1284;1445;1446;1447;1448;1472;1473;1474;1475;1539;1888;2004;2005;2006;2062;2253;2322;2323;2324;2325;2388;2414;2415;2605;2760;2795;2796;2797;2824;2825;2865;2866;3339;3340;3341;3342;3465;3466;3467;3476;3672;3787;3788;3789;3868;3869;3874;4043;4044;4055;4089;4113;4153;4250;4598;4599;46…	149;150;224;295;296;626;811;875;876;943;944;1014;1015;1086;1087;1088;1089;1090;1091;1099;1100;1101;1102;1127;1138;1274;1275;1276;1294;1295;1296;1297;1298;1351;1642;1643;1736;1776;1939;2009;2010;2011;2074;2092;2259;2378;2410;2411;2412;2435;2436;2474;2475;2876;2877;2878;2988;2993;3158;3251;3252;3323;3328;3467;3474;3501;3522;3523;3559;3642;3643;3963;3964;4415;4493;4559;4560;4561;4740;4741;4742;4746;…	149;224;296;626;811;875;876;943;1015;1086;1087;1088;1101;1102;1127;1138;1274;1296;1351;1643;1736;1776;1939;2009;2074;2092;2259;2378;2412;2436;2475;2876;2988;2993;3158;3251;3323;3328;3467;3474;3501;3522;3559;3643;3963;4415;4493;4560;4740;4746;4794;4830;4878;4937;4939;5015;5043;5359;5532;5577;6081;6194;6269;6343;6463;6810;6832;6852;6872;6874;6904;6960;7548;7592;7821;7917;7920;7934;7935;8045;8208;84…	109;110	897;1423
Q8IP85		t-cup	Tetleys-cup	1	1	1	0	1	0	1	0	1	3.7	3.7	3.7	24.323	216	216	0.0091491	5.9633		By MS/MS	0	3.7	3601700	0	1991300	327430	0	181030	0	18680000	0	1	1				713	624	TRUE	636	1199;1200	1061	1061
Q7KJ73	Tetraspanin	Tsp42Ee	Tetraspanin	2	2	2	2	0	2	0	2	0	9.6	9.6	9.6	24.794	228	228	0	12.825	By MS/MS		9.6	0	27649000	25742000	0	3456100	3217800	0	26034000	0	2	0	2				676	1722;1906	True;True	1762;1949	3316;3317;3709;3710	2855;3187	2855;3187
Q7JWV7	Tetraspanin	Tsp42Ed	Tetraspanin	2	2	2	2	0	2	0	2	0	8.8	8.8	8.8	24.857	227	227	0	11.552	By MS/MS		8.8	0	6284900	6284900	0	1047500	1047500	0	6284900	0	2	0	2				649	2663;4758	True;True	2722;4886	5132;9145	4438;7906;7907	4438;7906
Q9VLY9;Q8IPH5;Q8IPH4;Q9VLZ0;Q9NFV7		Tep2	Thioester-containing protein 2, isoform B; Thioester-containing protein 2, isoform F; Thioester-containing protein 2, isoform D; Thioester-containing protein 2, isoform G; GH01829p	8	8	8	8	3	8	3	8	3	8.4	8.4	8.4	155.78	1399	1399;1400;1408;1409;1420	0	72.466	By MS/MS	By MS/MS	8.4	2.7	43297000	35004000	4584700	569690	460580	60325	23124000	55936000	8	2	10				718	1428;2001;2105;2371;2611;3827;3998;4839	True;True;True;True;True;True;True;True	1460;2048;2153;2422;2668;3936;4109;4968	2773;2774;2775;3877;3878;3879;4112;4618;5042;7305;7306;7307;7641;9295;9296	2390;2391;3330;3521;3982;4350;6327;6328;6610;8037	2390;3330;3521;3982;4350;6327;6610;8037
X2JF59;Q9V3P0	Peroxiredoxin 1	Jafrac1	Thioredoxin peroxidase 1, isoform C; Peroxiredoxin 1	11	11	11	11	7	11	7	11	7	68.6	68.6	68.6	21.738	194	194;194	0	99.277	By MS/MS	By MS/MS	68.6	38.1	242590000	194270000	26771000	20216000	16189000	2230900	178220000	268520000	14	4	21				787	1118;1951;2515;2741;3366;3875;3898;4006;4647;4914;5716	True;True;True;True;True;True;True;True;True;True;True	1143;1995;2571;2805;3444;3985;4008;4117;4771;5045;5861	2167;2168;2169;2170;3783;3784;3785;4876;5266;6443;6444;6445;7407;7408;7409;7410;7453;7656;7657;7658;8919;8920;8921;9440;9441;9442;10970;10971	1860;1861;1862;3249;4214;4565;5610;6407;6408;6409;6447;6448;6626;6627;6628;7722;7723;7724;8161;8162;9481;9482	1860;3249;4214;4565;5610;6409;6448;6626;7724;8162;9481
Q8IP94;Q9VKB0		Aats-thr	Threonyl-tRNA synthetase, isoform B; FI05224p	6	6	6	6	2	6	2	6	2	13.8	13.8	13.8	79.345	690	690;747	0	42.876	By MS/MS	By matching	13.8	4.3	15988000	14482000	857870	399710	362060	21447	13217000	9062800	6	0	6				714	985;1375;1655;1933;4109;4122	True;True;True;True;True;True	1008;1406;1694;1977;4221;4234	1910;2660;3187;3752;3753;3754;7853;7854;7855;7877	1663;2299;2752;3221;6802;6821	1663;2299;2752;3221;6802;6821
X2JDD7;Q9VMD9;REV__Q7K4B4	Tiggrin	Tig	Tiggrin, isoform B; Tiggrin	100	100	100	99	59	99	59	99	59	47.3	47.3	47.3	257.44	2188	2188;2188;685	0	323.31	By MS/MS	By MS/MS	46.9	27.5	4225000000	2807000000	442080000	33268000	22102000	3481000	2927700000	4370900000	140	45	232				942	25;408;453;991;1244;1294;1373;1407;1414;1522;1603;1681;1685;1897;2044;2076;2088;2092;2132;2228;2239;2334;2379;2388;2526;2532;2533;2596;2613;2683;2742;2849;2883;2918;2988;3028;3034;3055;3129;3131;3184;3192;3197;3227;3229;3240;3256;3257;3272;3307;3313;3386;3387;3439;3467;3644;3670;3678;3710;3712;3751;3802;3853;3858;3927;3954;3992;4029;4030;4041;4059;4078;4137;4287;4441;4456;4546;4589;4604;4616;4868…	True;True;True;True;True;True;True;True;True;True;True;True;True;True;True;True;True;True;True;True;True;True;True;True;True;True;True;True;True;True;True;True;True;True;True;True;True;True;True;True;True;True;True;True;True;True;True;True;True;True;True;True;True;True;True;True;True;True;True;True;True;True;True;True;True;True;True;True;True;True;True;True;True;True;True;True;True;True;True;True…	25;414;460;1014;1270;1322;1403;1404;1438;1446;1558;1641;1720;1724;1725;1940;2091;2124;2136;2140;2180;2278;2289;2385;2430;2439;2582;2583;2589;2590;2653;2670;2742;2806;2914;2948;2985;3058;3098;3104;3125;3201;3203;3256;3264;3265;3270;3300;3302;3313;3329;3330;3347;3382;3388;3464;3465;3518;3519;3550;3551;3749;3775;3783;3815;3817;3857;3909;3963;3968;4037;4064;4103;4140;4141;4152;4171;4190;4249;4403;456…	42;43;44;739;740;741;825;826;827;828;829;1917;1918;2416;2417;2418;2494;2495;2496;2650;2651;2652;2653;2654;2655;2656;2657;2658;2726;2727;2728;2744;2941;2942;3101;3239;3240;3241;3248;3249;3250;3251;3252;3253;3680;3681;3682;3988;3989;3990;3991;4052;4053;4054;4078;4079;4080;4081;4082;4086;4087;4088;4161;4162;4163;4164;4365;4378;4556;4630;4644;4889;4890;4891;4899;4900;5011;5045;5046;5047;5177;5178;517…	43;44;45;645;646;728;729;730;731;732;1671;1672;1673;2093;2094;2095;2167;2168;2169;2170;2291;2292;2293;2294;2295;2296;2297;2347;2362;2533;2676;2795;2799;2800;2801;2802;3164;3420;3421;3472;3473;3492;3493;3494;3498;3499;3500;3564;3565;3749;3762;3928;3929;3994;4005;4225;4226;4232;4233;4327;4353;4354;4355;4356;4477;4478;4479;4566;4567;4568;4743;4744;4745;4799;4854;4855;4965;5037;5038;5044;5045;5075;50…	44;645;728;1673;2093;2168;2297;2347;2362;2533;2676;2795;2800;3164;3421;3473;3493;3498;3565;3749;3762;3928;3994;4005;4226;4232;4233;4327;4354;4477;4566;4743;4799;4854;4965;5037;5044;5075;5208;5212;5288;5305;5315;5362;5366;5384;5409;5410;5441;5500;5506;5635;5636;5707;5759;6064;6096;6106;6147;6149;6206;6283;6371;6382;6499;6543;6602;6665;6667;6679;6710;6750;6847;7106;7366;7388;7544;7619;7637;7663;808…	203;204;205;206;207;208;209;210	240;533;592;849;922;1475;1731;1886
M9NDX3;Q494M1;P30189;Q8IR39;X2JKD2	DNA topoisomerase 1	Top1	Topoisomerase 1, isoform D; RE58921p; DNA topoisomerase 1; Topoisomerase 1, isoform B; Topoisomerase 1, isoform E	2	2	2	1	1	1	1	1	1	2.2	2.2	2.2	111.57	970	970;974;972;581;593	0	11.297	By MS/MS	By MS/MS	0.9	1.2	1474800	1152800	321970	30724	24017	6707.7	0	3020400	1	1	2				382	97;2550	True;True	98;2607	175;4925	159;4255	159;4255
Q7KM15	Transcription factor BTF3	bic	Transcription factor BTF3	2	2	2	2	1	2	1	2	1	16	16	16	17.738	169	169	0	17.995	By MS/MS	By matching	16	4.7	12875000	11968000	96636	1839300	1709700	13805	11968000	0	2	0	2				678	391;2816	True;True	397;2880	702;5396;5397;5398	615;4691	615;4691
Q86BB4;A0A0B4JCV4;A0A0B4K6I7;Q8IPN1;Q9VN51;Q86BB5;Q95TU9;A0A0B4KFK1;A0A0B4JD97		tacc	Transforming acidic coiled-coil protein, isoform E; Transforming acidic coiled-coil protein, isoform J; Transforming acidic coiled-coil protein, isoform L; Transforming acidic coiled-coil protein, isoform A; LD14115p; Transforming acidic coiled-coil prote	1	1	1	1	0	1	0	1	0	4.1	4.1	4.1	28.611	245	245;1213;1225;1226;1227;1293;1308;1320;1322	0	6.6989	By MS/MS		4.1	0	1223400	1092000	0	76460	68250	0	0	0	1	0	1				2	5493	TRUE	5636	10567;10568	9156	9156
M9PE30;Q9VZI1	Transgelin	Chd64	Transgelin; Transgelin	10	10	10	10	3	10	3	10	3	66.9	66.9	66.9	19.406	175	175;188	0	117.18	By MS/MS	By matching	66.9	21.7	118920000	112760000	945740	11892000	11276000	94574	97096000	13021000	13	0	15				433	170;556;631;845;1790;2797;2798;3665;4046;5801	True;True;True;True;True;True;True;True;True;True	171;566;644;861;1832;2861;2862;3770;4158;5948	323;324;325;326;1048;1049;1216;1653;1654;3444;3445;3446;5371;5372;5373;5374;6994;6995;7730;11142	278;279;280;925;926;1076;1442;2968;2969;4670;4671;4672;6090;6692;9639	279;925;1076;1442;2968;4671;4672;6090;6692;9639
Q7KN62;A0A0B4LFZ4;Q7KN62-3;Q7KN62-2	Transitional endoplasmic reticulum ATPase TER94	TER94	Transitional endoplasmic reticulum ATPase TER94; TER94, isoform E; Isoform C of Transitional endoplasmic reticulum ATPase TER94; Isoform D of Transitional endoplasmic reticulum ATPase TER94	21	21	21	21	3	21	3	21	3	31.2	31.2	31.2	88.858	801	801;825;826;759	0	176.71	By MS/MS	By MS/MS	31.2	5.7	143410000	142490000	914980	3186800	3166500	20333	142070000	8999800	25	1	26				683	121;158;211;431;1265;1333;1464;1466;1601;1867;1930;2665;2765;2860;3013;3435;3922;3923;4195;5523;5701	True;True;True;True;True;True;True;True;True;True;True;True;True;True;True;True;True;True;True;True;True	122;159;212;438;1293;1362;1497;1499;1639;1910;1974;2724;2829;2925;3083;3513;4032;4033;4309;5666;5846	222;298;403;404;405;778;2448;2573;2574;2832;2836;3098;3612;3746;3747;5137;5302;5480;5744;5745;6552;7496;7497;8007;10624;10625;10943	198;260;347;348;349;685;686;2124;2234;2235;2441;2444;2674;3102;3218;4443;4607;4763;4764;5004;5700;6490;6491;6492;6934;9196;9197;9459	198;260;348;685;2124;2234;2441;2444;2674;3102;3218;4443;4607;4764;5004;5700;6490;6492;6934;9197;9459
A0A126GUT1;Q9VGS2	Translationally-controlled tumor protein homolog	Tctp	Translationally controlled tumor protein ortholog, isoform B; Translationally-controlled tumor protein homolog	3	3	3	3	1	3	1	3	1	20.3	20.3	20.3	19.637	172	172;172	0	17.728	By MS/MS	By matching	20.3	8.1	33447000	33357000	90554	3716300	3706300	10062	33357000	0	3	0	3				108	861;3336;4512	True;True;True	878;3412;4634	1689;1690;6367;8634	1471;5540;7488	1471;5540;7488
Q9VIK1			Transmembrane 9 superfamily member	1	1	1	1	0	1	0	1	0	2.3	2.3	2.3	74.64	659	659	0	6.6817	By MS/MS		2.3	0	1425100	1425100	0	109630	109630	0	1425100	0	1	0	1				902	2557	TRUE	2614	4943	4270	4270
X2J516;P00967;Q59DZ6;P00967-2	Trifunctional purine biosynthetic protein adenosine-3;Phosphoribosylamine--glycine ligase;Phosphoribosylformylglycinamidine cyclo-ligase;Phosphoribosylglycinamide formyltransferase	ade3	Trifunctional purine biosynthetic protein adenosine-3; Trifunctional purine biosynthetic protein adenosine-3	3	3	3	3	0	3	0	3	0	3.1	3.1	3.1	144.52	1353	1353;1353;434;434	0	18.16	By MS/MS		3.1	0	1487400	1487400	0	23240	23240	0	1487400	0	3	0	3				504	1013;2303;2792	True;True;True	1036;2354;2856	1966;4502;5364	1708;3879;4665	1708;3879;4665
P29613;P29613-1	Triosephosphate isomerase	Tpi	Triosephosphate isomerase; Isoform A of Triosephosphate isomerase	6	6	6	6	1	6	1	6	1	29.1	29.1	29.1	26.625	247	247;348	0	55.296	By MS/MS	By matching	29.1	5.3	33725000	33629000	95179	2107800	2101800	5948.7	33629000	0	5	0	5				551	224;1767;2569;4042;4135;5265	True;True;True;True;True;True	225;1809;2626;4153;4247;5401	420;421;3407;4971;7715;7908;10131	364;2935;4293;6681;6845;8777	364;2935;4293;6681;6845;8777
A0A0B4LGC0;A0A0B4LF88;Q9V6K1-2;Q9V6K1	Tripeptidyl-peptidase 2	TppII	Tripeptidyl-peptidase II, isoform F; Tripeptidyl-peptidase II, isoform E; Isoform 2 of Tripeptidyl-peptidase 2; Tripeptidyl-peptidase 2	2	2	2	2	0	2	0	2	0	1.9	1.9	1.9	148.91	1354	1354;1375;1354;1441	0	12.289	By MS/MS		1.9	0	1716800	1716800	0	25623	25623	0	1716800	0	3	0	3				73	3279;4540	True;True	3354;4662	6267;6268;8695	5451;5452;7537	5452;7537
Q9W4M9	tRNA (cytosine(34)-C(5))-methyltransferase	Nsun2	tRNA (cytosine(34)-C(5))-methyltransferase	1	1	1	1	0	1	0	1	0	2.5	2.5	2.5	84.161	746	746	0.0074977	6.0153	By MS/MS		2.5	0	875670	875670	0	20364	20364	0	875670	0	1	0	1				1126	3389	TRUE	3467	6481	5638	5638
A0A0B4KG68;A0A0B4K661;P06754-2;Q6NN28;A0A0B4KG06;P06754-5;A0A0B4K6Y8;Q95TA3;Q8IG84;Q8IGY1;P06754-3;P06754-1;P06754;P49455-2;P49455	Tropomyosin-1, isoforms 9A/A/B	Tm1	Tropomyosin 1, isoform R; Tropomyosin 1, isoform Q; Isoform A of Tropomyosin-1, isoforms 9A/A/B; RE21974p; Tropomyosin 1, isoform S; Isoform L of Tropomyosin-1, isoforms 9A/A/B	3	3	3	3	1	3	1	3	1	15.6	15.6	15.6	29.105	250	250;250;252;285;285;284;161;441;678;711;284;285;339;501;518	0	92.742	By MS/MS	By matching	15.6	5.2	9656100	6182100	476290	568000	363650	28017	5802200	0	3	0	4				13	3259;5042;5115	True;True;True	3332;5176;5249	6219;6220;6221;9703;9704;9829;9830	5412;5413;8400;8511	5412;8400;8511
P06605;P06603;P06604;P06606	Tubulin alpha-3 chain;Tubulin alpha-1 chain;Tubulin alpha-2 chain	alphaTub84D;alphaTub84B;alphaTub85E	Tubulin alpha-3 chain; Tubulin alpha-1 chain; Tubulin alpha-2 chain	9	9	9	9	4	9	4	9	4	30	30	30	49.89	450	450;450;449;462	0	88.72	By MS/MS	By MS/MS	30	13.8	198820000	191710000	4542300	9467500	9128900	216300	164640000	55462000	18	3	22				512	516;531;532;567;1197;3716;4861;5064;5246	True;True;True;True;True;True;True;True;True	523;524;539;540;577;1223;3821;4991;5197;5382	960;961;962;988;989;990;991;992;993;994;995;996;1065;2326;2327;2328;7078;9337;9738;9739;9740;9741;10092;10093;10094;10095;10096	855;856;857;881;882;883;884;885;886;887;888;940;2012;2013;2014;6156;8070;8430;8431;8432;8744;8745;8746	855;884;887;940;2014;6156;8070;8432;8745	144	377
A0A0B4LGH1		betaTub60D	Tubulin beta chain	8	2	1	8	5	2	0	1	0	21	6	2.6	50.778	453	453	0	12.986	By MS/MS	By matching	21	11.9	7553500	7425800	0	377680	371290	0	7425800	0	3	0	3				88	232;319;2506;2572;2821;3741;3809;5502	True;False;False;False;False;False;False;True	233;322;323;2561;2562;2629;2885;3846;3916;5645	434;435;436;580;581;582;583;4857;4858;4859;4860;4861;4862;4863;4975;4976;5403;5404;7128;7129;7130;7270;10582;10583	375;376;377;510;511;512;4201;4202;4203;4204;4296;4696;4697;6187;6296;9165	377;512;4204;4296;4696;6187;6296;9165	13;14	169;298
Q9VAX7;Q8MST5		betaTub97EF	Tubulin beta chain; Tubulin beta chain	5	2	2	5	2	2	0	2	0	12.9	5.9	5.9	51.338	457	457;457	0	11.77	By MS/MS	By matching	12.9	3.9	585990	585990	0	29300	29300	0	585990	0	2	0	2				730	542;2341;2572;2821;3809	True;True;False;False;False	551;2392;2629;2885;3916	1015;4566;4975;4976;5403;5404;7270	904;3937;4296;4696;4697;6296	904;3937;4296;4696;6296
Q24560;A1ZBL0	Tubulin beta-1 chain	betaTub56D	Tubulin beta-1 chain; Tubulin beta chain	14	14	6	14	9	14	9	6	2	38.3	38.3	18.3	50.147	447	447;456	0	172.78	By MS/MS	By MS/MS	38.3	22.8	456040000	427900000	17641000	22802000	21395000	882040	364300000	159170000	24	5	31				627	319;546;1134;1285;1480;2506;2535;2536;2572;2821;3557;3741;3809;4747	True;True;True;True;True;True;True;True;True;True;True;True;True;True	322;323;555;556;1159;1313;1513;1514;2561;2562;2592;2593;2629;2885;3654;3846;3916;4874	580;581;582;583;1019;1020;1021;1022;1023;1024;1025;1026;1027;1028;2201;2482;2860;2861;2862;2863;2864;4857;4858;4859;4860;4861;4862;4863;4902;4903;4904;4905;4975;4976;5403;5404;6780;7128;7129;7130;7270;9113;9114	510;511;512;908;909;910;911;912;913;1887;2158;2469;2470;2471;2472;2473;4201;4202;4203;4204;4235;4236;4237;4238;4296;4696;4697;5901;6187;6296;7879	512;912;1887;2158;2471;4204;4235;4238;4296;4696;5901;6187;6296;7879	13;14;161;163	73;164;293;330
P61857	Tubulin beta-2 chain	betaTub85D	Tubulin beta-2 chain	8	2	2	8	6	2	0	2	0	20.2	6.1	6.1	49.869	446	446	0	13.361	By MS/MS	By matching	20.2	14.1	2618800	2618800	0	130940	130940	0	2199700	0	3	0	3				599	233;319;1480;2505;2572;2821;3741;4747	True;False;False;True;False;False;False;False	234;322;323;1513;1514;2560;2629;2885;3846;4874	437;580;581;582;583;2860;2861;2862;2863;2864;4855;4856;4975;4976;5403;5404;7128;7129;7130;9113;9114	378;510;511;512;2469;2470;2471;2472;2473;4198;4199;4200;4296;4696;4697;6187;7879	378;512;2471;4198;4296;4696;6187;7879	13;161	293;330
P08841	Tubulin beta-3 chain	betaTub60D	Tubulin beta-3 chain	8	1	1	8	6	1	1	1	1	21.1	2.9	2.9	50.849	454	454	0	8.1053	By MS/MS	By matching	21.1	14.8	7740300	7536900	203420	387020	376850	10171	0	1908300	1	0	1				516	232;319;2506;2572;2821;3741;3809;5501	False;False;False;False;False;False;False;True	233;322;323;2561;2562;2629;2885;3846;3916;5644	434;435;436;580;581;582;583;4857;4858;4859;4860;4861;4862;4863;4975;4976;5403;5404;7128;7129;7130;7270;10580;10581	375;376;377;510;511;512;4201;4202;4203;4204;4296;4696;4697;6187;6296;9164	377;512;4204;4296;4696;6187;6296;9164	13;14	170;299
P23257	Tubulin gamma-1 chain	gammaTub23C	Tubulin gamma-1 chain	2	2	2	2	0	2	0	2	0	4.2	4.2	4.2	53.339	475	475	0	11.19	By MS/MS		4.2	0	582380	582380	0	24266	24266	0	582380	0	2	0	2				540	543;3406	True;True	552;3484	1016;6507	905;5659	905;5659
Q9VVA7		TSG101	Tumor suppressor protein 101	5	5	5	5	0	5	0	5	0	16.9	16.9	16.9	45.19	408	408	0	55.496	By MS/MS		16.9	0	8865200	8599200	0	554070	537450	0	8599200	0	6	0	6				1026	270;1106;1908;3877;5391	True;True;True;True;True	272;1131;1951;3987;5534	487;488;489;2147;3712;7412;10371	423;424;1843;3189;6411;8985	423;1843;3189;6411;8985
M9NH51;M9NDZ4;M9NF89;Q24562	Splicing factor U2AF 50 kDa subunit	U2af50	U2 small nuclear riboprotein auxiliary factor 50, isoform C; U2 small nuclear riboprotein auxiliary factor 50, isoform D; U2 small nuclear riboprotein auxiliary factor 50, isoform B; Splicing factor U2AF 50 kDa subunit	4	4	4	4	0	4	0	4	0	20.6	20.6	20.6	39.456	360	360;416;427;416	0	26.649	By MS/MS		20.6	0	7359400	6714100	0	525670	479580	0	4426500	0	5	0	5				383	334;2378;4379;5585	True;True;True;True	338;339;2429;4498;5728	602;603;604;605;4629;8379;10727;10728	529;530;3993;7260;9286;9287	529;3993;7260;9287	107	6
A0A0B4KF46		Uba1	Ubiquitin activating enzyme 1, isoform C	14	14	1	14	2	14	2	1	1	18.3	18.3	1.8	111.77	1008	1008	0	108.48	By MS/MS	By matching	18.3	3.2	34380000	33442000	741560	701630	682500	15134	32827000	7572200	15	0	16				38	155;194;725;2318;2441;2637;2852;3167;3356;3414;3538;3788;5582;5677	True;True;True;True;True;True;True;True;True;True;True;True;True;True	156;195;741;2369;2493;2694;2917;3239;3433;3492;3634;3895;5725;5821	293;371;372;373;1403;1404;4532;4728;5082;5466;6042;6413;6519;6754;7231;10721;10722;10723;10896	255;315;316;1235;1236;3905;3906;4078;4387;4749;5261;5585;5671;5878;6262;9283;9418	255;315;1235;3906;4078;4387;4749;5261;5585;5671;5878;6262;9283;9418
Q9XZ61	Ubiquitin carboxyl-terminal hydrolase	Uch-L5	Ubiquitin carboxyl-terminal hydrolase	5	5	5	5	0	5	0	5	0	16	16	16	37.672	324	324	0	30.646	By MS/MS		16	0	10229000	10229000	0	464930	464930	0	10229000	0	6	0	6				1142	1218;1977;2468;2677;3400	True;True;True;True;True	1244;2021;2521;2736;3478	2371;3834;4792;4793;5162;6499	2060;3290;4137;4138;4465;5652	2060;3290;4138;4465;5652
M9MRD0;P35122;M9PE40	Ubiquitin carboxyl-terminal hydrolase	Uch	Ubiquitin carboxyl-terminal hydrolase; Ubiquitin carboxyl-terminal hydrolase; Ubiquitin carboxyl-terminal hydrolase	4	4	4	4	0	4	0	4	0	22	22	22	25.85	227	227;227;224	0	26.399	By MS/MS		22	0	18682000	18347000	0	1698300	1667900	0	17408000	0	5	0	5				360	161;2213;3518;4741	True;True;True;True	162;2263;3606;3607;4868	304;4336;6712;6713;9105;9106	265;3722;5842;5843;7871	265;3722;5843;7871	99	1
P15357;Q7JYK1;R9PY16;Q9W418;A4V1F9;P18101;P0CG69	Ubiquitin-40S ribosomal protein S27a;Ubiquitin;40S ribosomal protein S27a;Ubiquitin-60S ribosomal protein L40;Ubiquitin;60S ribosomal protein L40;Polyubiquitin;Ubiquitin	RpS27A;RpL40;Ubi-p5E;Ubi-p63E	Ubiquitin-40S ribosomal protein S27a; RE10554p; Uncharacterized protein; GH17761p; Ubiquitin-63E, isoform C; Ubiquitin-60S ribosomal protein L40; Polyubiquitin	5	5	5	5	2	5	2	5	2	37.8	37.8	37.8	17.94	156	156;128;301;534;763;128;763	0	42.483	By MS/MS	By MS/MS	37.8	16	287640000	266020000	9494300	47939000	44336000	1582400	238440000	104210000	7	4	11				526	1189;1242;4021;4865;4904	True;True;True;True;True	1215;1268;4132;4995;5034	2310;2412;2413;7684;9341;9342;9343;9344;9345;9346;9421;9422;9423	1997;2091;6654;6655;8074;8075;8076;8077;8078;8144;8145	1997;2091;6655;8075;8144
A0A0B4LFP4;A8DYH2	Ubiquitin-fold modifier 1	CG34191	Ubiquitin-fold modifier 1; Ubiquitin-fold modifier 1	1	1	1	1	0	1	0	1	0	13.8	13.8	13.8	9.4378	87	87;87	0.0075047	6.0158	By MS/MS		13.8	0	370100	370100	0	92524	92524	0	370100	0	1	0	1				82	2626	TRUE	2683	5065	4371	4371
Q9VYY3	Ubiquitin-like modifier-activating enzyme 5	CG1749	Ubiquitin-like modifier-activating enzyme 5	1	1	1	1	0	1	0	1	0	4.7	4.7	4.7	44.166	404	404	0	7.0959	By MS/MS		4.7	0	387210	387210	0	20380	20380	0	387210	0	2	0	2				1073	2291	TRUE	2342	4477	3859;3860	3859
M9ND19;Q9W0P5	UDP-glucose 4-epimerase	Gale	UDP-galactose 4-epimerase, isoform B; UDP-glucose 4-epimerase	8	8	8	8	4	8	4	8	4	30.3	30.3	30.3	38.696	350	350;350	0	80.794	By MS/MS	By MS/MS	30.3	14	117780000	112640000	3498700	6198900	5928200	184140	96521000	35094000	9	1	11				377	1640;1741;2391;3425;4325;5613;5639;5707	True;True;True;True;True;True;True;True	1679;1782;2442;2443;3503;4442;5757;5783;5852	3168;3348;3349;3350;4647;4648;6537;6538;8254;8255;8256;10794;10836;10837;10951;10952	2733;2884;2885;4008;4009;5688;7155;7156;9332;9365;9466	2733;2884;4009;5688;7155;9332;9365;9466	103	210
Q9VBI2	UMP-CMP kinase	Dak1	UMP-CMP kinase	6	6	6	6	1	6	1	6	1	30.4	30.4	30.4	27.822	253	253	0	41.443	By MS/MS	By matching	30.4	3.6	12554000	12100000	97423	836960	806680	6494.9	8674400	0	7	0	7				833	1588;2610;2648;2661;3774;4166	True;True;True;True;True;True	1625;2667;2707;2720;3880;4279	3070;3071;3072;5040;5041;5110;5130;7201;7960	2645;4349;4414;4435;4436;6243;6886	2645;4349;4414;4436;6243;6886
Q9VYT7			Uncharacterized protein	5	5	5	2	5	2	5	2	5	5.3	5.3	5.3	107.16	975	975	0	32.586	By MS/MS	By MS/MS	2.3	5.3	6640100	3420600	2674100	265610	136820	106960	5247600	23336000	1	5	7				1065	2467;2676;4707;5319;5666	True;True;True;True;True	2520;2735;4832;5456;5810	4789;4790;4791;5160;5161;9041;10219;10220;10880	4135;4136;4463;4464;7820;8853;8854;9403	4136;4464;7820;8853;9403
Q9VCJ0			Uncharacterized protein	3	3	3	3	2	3	2	3	2	6.9	6.9	6.9	58.722	509	509	0	40.827	By MS/MS	By matching	6.9	4.7	11248000	7983300	1928900	401730	285120	68888	5531400	17545000	3	0	3				842	591;3938;3957	True;True;True	601;4048;4067	1123;1124;7521;7522;7523;7573;7574	999;6512;6550	999;6512;6550
B7YZW2			Uncharacterized protein	1	1	1	1	1	1	1	1	1	3.3	3.3	3.3	27.644	242	242	0.0091575	5.9633	By matching	By matching	3.3	3.3	3725200	986150	128090	338650	89650	11645	0	1201600	0	0	1				167	3702	TRUE	3807	7052;7053;7054	6136	6136
Q9VKP3			Uncharacterized protein	1	1	1	0	1	0	1	0	1	2.4	2.4	2.4	38.67	340	340	1	-2		By MS/MS	0	2.4	536210	0	302280	35748	0	20152	0	2835700	0	1	1	+			920	3544	TRUE	3641	6761;6762	5886	5886	199	3
A1ZAW6			Uncharacterized protein	1	1	1	1	0	1	0	1	0	14.8	14.8	14.8	17.425	155	155	0	6.8497	By MS/MS		14.8	0	536500	536500	0	48773	48773	0	536500	0	2	0	2				126	3925	TRUE	4035	7501	6495;6496	6496
E1JIS4			Uncharacterized protein	1	1	1	1	0	1	0	1	0	9.6	9.6	9.6	14.961	135	135	0.0010449	6.5753	By MS/MS		9.6	0	1015200	1015200	0	101520	101520	0	1015200	0	1	0	1				332	1470	TRUE	1503	2844	2452	2452
M9NDR1			Uncharacterized protein	1	1	1	1	0	1	0	1	0	3.5	3.5	3.5	33.376	286	286	1	-2	By MS/MS		3.5	0	869450	869450	0	57963	57963	0	869450	0	0	0	0	+			381	4162	TRUE	4275	7953	6879	6879	106	187
O76888			Uncharacterized protein	1	1	1	1	0	1	0	1	0	13.8	13.8	13.8	12.646	116	116	0.0030211	6.3397	By MS/MS		13.8	0	3570100	3570100	0	714020	714020	0	3570100	0	1	0	1				492	1830	TRUE	1873	3529	3035	3035
Q9VAS0			Uncharacterized protein	5	5	3	5	0	5	0	3	0	9.6	9.6	6	81.2	700	700	0	32.386	By MS/MS		9.6	0	4804900	4804900	0	126450	126450	0	4804900	0	6	0	6				825	1436;1455;5275;5353;5835	True;True;True;True;True	1469;1488;5411;5493;5982	2788;2816;10143;10294;11201	2403;2404;2430;8788;8916;9690	2403;2430;8788;8916;9690
Q9VAS1			Uncharacterized protein	2	2	2	2	0	2	0	2	0	3	3	3	77.434	671	671	0	11.274	By MS/MS		3	0	1314000	1314000	0	32849	32849	0	1314000	0	2	0	2				826	1284;4085	True;True	1312;4197	2481;7806	2157;6761	2157;6761
Q9VB28			Uncharacterized protein	1	1	1	1	0	1	0	1	0	3.3	3.3	3.3	53.065	448	448	0.0083026	5.982	By MS/MS		3.3	0	0	0	0	0	0	0	0	0	1	0	1				831	223	TRUE	224	419	363	363
Q9VET3			Uncharacterized protein	1	1	1	1	0	1	0	1	0	8.4	8.4	8.4	13.47	119	119	0	6.9145	By MS/MS		8.4	0	1117700	1117700	0	372570	372570	0	1117700	0	1	0	1				863	4493	TRUE	4615	8595	7451	7451
Q9VTW6			Uncharacterized protein	2	2	2	2	0	2	0	2	0	21.1	21.1	21.1	10.737	95	95	0	14.792	By MS/MS		21.1	0	917140	917140	0	131020	131020	0	917140	0	3	0	3				1013	5830;5831	True;True	5977;5978	11194;11195;11196	9683;9684;9685	9684;9685
Q9VVF5			Uncharacterized protein	1	1	1	1	0	1	0	1	0	2.3	2.3	2.3	31.787	302	302	0.0098921	5.8821	By MS/MS		2.3	0	2410100	2410100	0	185390	185390	0	2410100	0	1	0	1				1028	3470	TRUE	3554	6624	5765	5765
Q9VVW7			Uncharacterized protein	1	1	1	1	0	1	0	1	0	5	5	5	25.632	221	221	0.0039409	6.2286	By MS/MS		5	0	1594100	1594100	0	144920	144920	0	1594100	0	1	0	1				1036	3047	TRUE	3117	5825	5065	5065
Q9W2M4			Uncharacterized protein	5	5	5	5	0	5	0	5	0	21.3	21.3	21.3	31.556	296	296	0	32.804	By MS/MS		21.3	0	10339000	10339000	0	1148700	1148700	0	10339000	0	8	0	8				1107	473;997;4011;5438;5653	True;True;True;True;True	480;1020;4122;5581;5797	884;885;1932;7665;10463;10863	787;788;789;790;1685;6636;9064;9065;9385	788;1685;6636;9064;9385
Q9Y136			Uncharacterized protein	3	1	1	3	0	1	0	1	0	5.4	1.8	1.8	81.673	707	707	0.0099548	5.9178	By MS/MS		5.4	0	0	0	0	0	0	0	0	0	1	0	1				1147	1436;5273;5835	False;True;False	1469;5409;5982	2788;10141;11201	2403;2404;8786;9690	2403;8786;9690
Q9VQK3			Uncharacterized protein, isoform A	2	2	2	1	1	1	1	1	1	3.1	3.1	3.1	74.883	704	704	0	11.891	By MS/MS	By MS/MS	1.7	1.4	710840	710840	0	29618	29618	0	710840	0	1	1	2				981	339;520	True;True	344;528	613;971	537;864	537;864	218	5
Q9VC70			Uncharacterized protein, isoform A	1	1	1	1	0	1	0	1	0	1.5	1.5	1.5	83.821	737	737	1	-2	By MS/MS		1.5	0	0	0	0	0	0	0	0	0	1	0	1	+			839	1868	TRUE	1911	3613	3103	3103	189	10
Q9VQR8			Uncharacterized protein, isoform A	5	5	5	5	0	5	0	5	0	7	7	7	134.87	1182	1182	0	37.695	By MS/MS		7	0	5322600	5322600	0	80645	80645	0	5322600	0	7	0	7				988	2832;4260;4809;5302;5487	True;True;True;True;True	2896;4376;4938;5439;5630	5428;8140;9243;10181;10182;10555	4715;4716;7059;7990;8824;8825;9147	4716;7059;7990;8825;9147
Q9VRP2			Uncharacterized protein, isoform A	6	6	6	6	0	6	0	6	0	17.6	17.6	17.6	42.773	391	391	0	45.817	By MS/MS		17.6	0	22641000	22641000	0	1029100	1029100	0	22641000	0	6	0	6				995	125;538;1262;3494;4889;5724	True;True;True;True;True;True	126;547;1290;3581;5019;5869	228;1010;2444;6677;9391;10987	205;900;2121;5810;8123;9495	205;900;2121;5810;8123;9495
Q9VTY2			Uncharacterized protein, isoform A	4	4	4	4	0	4	0	4	0	22.4	22.4	22.4	35.796	317	317	0	34.841	By MS/MS		22.4	0	18298000	18298000	0	871350	871350	0	15682000	0	5	0	5				1014	2220;3638;4387;5303	True;True;True;True	2270;3743;4506;5440	4352;6956;8389;10183;10184	3737;6054;7271;8826;8827	3737;6054;7271;8826
A0A0B4KG41;Q9VES1	ARL-6-interacting protein 1 homolog	CG10326	Uncharacterized protein, isoform B; ARL-6-interacting protein 1 homolog	2	2	2	1	1	1	1	1	1	7.1	7.1	7.1	22.233	197	197;197	0	11.606	By MS/MS	By MS/MS	7.1	4.6	1594800	1208200	386630	265800	201360	64439	1208200	0	1	1	2				49	3415;3416	True;True	3493;3494	6520;6521	5672;5673	5672;5673
E2QC56;Q7K4Q5	Probable protein phosphatase CG10417	CG10417	Uncharacterized protein, isoform B; Probable protein phosphatase CG10417	2	2	2	2	0	2	0	2	0	4.7	4.7	4.7	72.369	662	662;662	0	14.862	By MS/MS		4.7	0	387540	387540	0	14353	14353	0	387540	0	2	0	2				336	1008;2892	True;True	1031;2957	1957;5536	1700;4817	1700;4817
M9PB89;Q8MYY7			Uncharacterized protein, isoform B; RE44624p	1	1	1	1	0	1	0	1	0	10.9	10.9	10.9	13.062	119	119;121	0	7.5507	By MS/MS		10.9	0	888520	888520	0	177700	177700	0	888520	0	1	0	1				399	4214	TRUE	4328	8042	6968	6968
A0A0B4K6D2;Q9VH95	Uncharacterized protein CG16817	CG16817	Uncharacterized protein, isoform B; Uncharacterized protein CG16817	2	2	2	2	0	2	0	2	0	15.8	15.8	15.8	20.752	184	184;184	0	16.502	By MS/MS		15.8	0	11688000	11328000	0	1461000	1416000	0	11328000	0	2	0	3				14	34;4193	True;True	35;4307	57;8003;8004;8005	59;6930;6931;6932	59;6930
M9PEB1;Q9VRV1;M9PEH8			Uncharacterized protein, isoform B; Uncharacterized protein, isoform A; Uncharacterized protein, isoform D	2	2	2	2	0	2	0	2	0	3.3	3.3	3.3	108.44	967	967;991;996	0	11.628	By MS/MS		3.3	0	312140	312140	0	7803.6	7803.6	0	312140	0	2	0	2				435	2788;3343	True;True	2852;3420	5356;6391	4657;5566	4657;5566
M9PCF8;Q9VUC6-2;Q9VUC6-3;Q9VUC6	Formin-like protein CG32138	CG32138	Uncharacterized protein, isoform D; Isoform B of Formin-like protein CG32138; Isoform C of Formin-like protein CG32138; Formin-like protein CG32138	5	5	5	5	0	5	0	5	0	4.6	4.6	4.6	124.97	1113	1113;1164;1174;1183	0	31.59	By MS/MS		4.6	0	7106200	7106200	0	126900	126900	0	7106200	0	5	0	5				421	804;2108;3738;5426;5660	True;True;True;True;True	820;2156;3843;5569;5804	1572;4115;7123;10441;10871	1376;3525;6183;9043;9394	1376;3525;6183;9043;9394
Q9VWV2;Q7KUW2;Q9VWV4;Q9VWV5		CG32549-RF;CG32549-RE	Uncharacterized protein, isoform D; RH50433p; GH28326p; Uncharacterized protein, isoform G	1	1	1	1	0	1	0	1	0	2.2	2.2	2.2	66.2	581	581;612;630;709	0.0030706	6.4419	By MS/MS		2.2	0	1593300	1593300	0	59013	59013	0	1593300	0	1	0	1				695	4522	TRUE	4644	8666	7509	7509
M9PEJ2;M9PHL4;M9PES8;M9PEC1;Q9VRY6;M9PBS9			Uncharacterized protein, isoform D; Uncharacterized protein, isoform E; Uncharacterized protein, isoform C; Uncharacterized protein, isoform B; LD14015p; Uncharacterized protein, isoform F	6	6	6	6	2	6	2	6	2	19.3	19.3	19.3	41.459	379	379;384;396;400;417;327	0	39.041	By MS/MS	By matching	19.3	5	20027000	18699000	1078500	1430500	1335600	77035	14051000	14765000	7	0	7				436	1258;1304;2440;2734;3477;4745	True;True;True;True;True;True	1286;1332;2492;2798;3563;4872	2439;2440;2511;4726;4727;5259;6646;6647;9110;9111	2117;2185;4077;4555;5786;7876;7877	2117;2185;4077;4555;5786;7876
M9PCS8			Uncharacterized protein, isoform F	1	1	1	1	0	1	0	1	0	22.1	22.1	22.1	9.397	77	77	0.0074074	5.9889	By MS/MS		22.1	0	493390	493390	0	164460	164460	0	493390	0	1	0	1				424	3490	TRUE	3577	6671	5805	5805
[truncated: 31 more rows]

## Sheet: Peptide and LFQ values
Protein IDs	Fasta headers	Protein names	Gene names	Peptides_negCntrl	Peptides_SAS IP	LFQ intensity_negCntrl	LFQ intensity_SAS IP	Peptides (SAS IP - Cntrl IP)
[truncated: 1,042 more rows]
